# Supplementary material for: 2-(5-Cyclo­hexyl-3-isopropyl­sulfanyl-1-benzofuran-2-yl)acetic acid
Source: Acta Crystallogr Sect E Struct Rep Online. 2012 Jan 14;68(Pt 2):o397. doi: 10.1107/S1600536811055152 (PMC3275074; doi:10.1107/S1600536811055152)
Supplement: Supplementary file 1 [file e-68-0o397-sup1.cif]

##############################################################################
#                                                                            #
# This CIF contains the data in a paper accepted for publication in          #
# Acta Crystallographica Section E. It conforms to the requirements of       #
# Notes for Authors for Acta Crystallographica Section E, and has been       #
# peer reviewed under the auspices of the IUCr Commission on Journals.       #
#                                                                            #
# Full details of the Crystallographic Information File format               #
# are given in the paper "The Crystallographic Information File (CIF):       #
# a New Standard Archive File for Crystallography" by S. R. Hall, F. H.      #
# Allen and I. D. Brown [Acta Cryst. (1991), A47, 655-685].                  #
#                                                                            #
# The current version of the core CIF dictionary is obtainable from          #
# ftp://ftp.iucr.org/pub/cif_core.dic.                                       #
#                                                                            #
# Software is freely available for graphical display of the structure(s)     #
# in this CIF. For information consult the CIF software page                 #
# http://www.iucr.org/resources/cif/software.                                #
#                                                                            #
# This file may be used for bona fide research purposes within the           #
# scientific community so long as proper attribution is given to the journal # 
# article from which it was obtained.                                        #
#                                                                            #
##############################################################################
data_global
_audit_creation_method     'form.cif (version 2.0)'
_journal_data_validation_number     ?
_journal_date_recd_electronic     2011-12-20
_journal_date_accepted     2011-12-21
_journal_name_full     'Acta Crystallographica, Section E'
_journal_year     2012
_journal_volume     68
_journal_issue      2
_journal_page_first     o397
_journal_page_last     o397
_journal_paper_category     QO
_journal_paper_doi     10.1107/S1600536811055152
_journal_coeditor_code     FF2049
_publ_contact_author_name     'Prof. Uk Lee'
_publ_contact_author_address
;
Department of Chemistry, Pukyong National University, 599-1 Daeyeon 3-dong
Nam-gu, Busan 608-737, Republic of Korea
;
_publ_contact_author_email     'uklee@pknu.ac.kr'
_publ_contact_author_fax     '+82-51-629-5583'
_publ_contact_author_phone     '+82-51-629-5596'
_publ_section_title
;
2-(5-Cyclohexyl-3-isopropylsulfanyl-1-benzofuran-2-yl)acetic acid
;
loop_
    _publ_author_name
    _publ_author_address
    'Choi, Hong Dae'
;
 Department of Chemistry, Dongeui University, San 24 Kaya-dong Busanjin-gu,
 Busan 614-714, Republic of Korea
;
    'Seo, Pil Ja'
;
 Department of Chemistry, Dongeui University, San 24 Kaya-dong Busanjin-gu,
 Busan 614-714, Republic of Korea
;
    'Lee, Uk'
;
 Department of Chemistry, Pukyong National University, 599-1 Daeyeon 3-dong
 Nam-gu, Busan 608-737, Republic of Korea
;
data_I
_chemical_name_systematic
;
2-(5-Cyclohexyl-3-isopropylsulfanyl-1-benzofuran-2-yl)acetic acid
;
_chemical_name_common     ?
_chemical_formula_moiety     'C19 H24 O3 S'
_chemical_formula_sum     'C19 H24 O3 S'
_chemical_formula_iupac     'C19 H24 O3 S'
_chemical_formula_weight     332.44
_chemical_melting_point     ?
_symmetry_cell_setting     triclinic
_symmetry_space_group_name_H-M     'P -1'
_symmetry_space_group_name_Hall     '-P 1'
loop_
    _symmetry_equiv_pos_as_xyz
    'x, y, z'
    '-x, -y, -z'
_cell_length_a     9.1261(2)
_cell_length_b     9.5308(2)
_cell_length_c     10.5577(2)
_cell_angle_alpha     72.2280(10)
_cell_angle_beta     79.7020(10)
_cell_angle_gamma     85.7240(10)
_cell_volume     860.19(3)
_cell_formula_units_Z     2
_cell_measurement_reflns_used     6099
_cell_measurement_theta_min     2.55
_cell_measurement_theta_max     28.35
_cell_measurement_temperature     173(2)
_exptl_crystal_description     'block'
_exptl_crystal_colour     'colourless'
_exptl_crystal_size_max     0.36
_exptl_crystal_size_mid     0.27
_exptl_crystal_size_min     0.23
_exptl_crystal_density_diffrn     1.284
_exptl_crystal_density_meas     ?
_exptl_crystal_density_method     'not measured'
_exptl_crystal_F_000     356
_exptl_absorpt_coefficient_mu     0.201
_exptl_absorpt_correction_type     multi-scan
_exptl_absorpt_process_details     '(SADABS; Bruker, 2009)'
_exptl_absorpt_correction_T_min     0.9313
_exptl_absorpt_correction_T_max     0.9553
_exptl_special_details     ?
_diffrn_ambient_temperature     173(2)
_diffrn_radiation_type     MoK\a
_diffrn_radiation_wavelength     0.71073
_diffrn_radiation_source     'rotating anode'
_diffrn_radiation_monochromator     'graphite multilayer'
_diffrn_measurement_device_type     'Bruker SMART APEXII CCD'
_diffrn_measurement_method     '\f and \w scans'
_diffrn_detector_area_resol_mean     10.0
_diffrn_reflns_number     16313
_diffrn_reflns_av_R_equivalents     0.0284
_diffrn_reflns_av_sigmaI/netI     0.0261
_diffrn_reflns_theta_min     2.05
_diffrn_reflns_theta_max     28.39
_diffrn_reflns_theta_full     28.39
_diffrn_measured_fraction_theta_max     0.997
_diffrn_measured_fraction_theta_full     0.997
_diffrn_reflns_limit_h_min     -12
_diffrn_reflns_limit_h_max     12
_diffrn_reflns_limit_k_min     -12
_diffrn_reflns_limit_k_max     12
_diffrn_reflns_limit_l_min     -14
_diffrn_reflns_limit_l_max     14
_diffrn_standards_number     0
_diffrn_standards_interval_count     ?
_diffrn_standards_interval_time     ?
_diffrn_standards_decay_%     ?
_refine_special_details
;
 Refinement of F^2^ against ALL reflections.  The weighted R-factor wR and
 goodness of fit S are based on F^2^, conventional R-factors R are based
 on F, with F set to zero for negative F^2^. The threshold expression of
 F^2^ > 2sigma(F^2^) is used only for calculating R-factors(gt) etc. and is
 not relevant to the choice of reflections for refinement.  R-factors based
 on F^2^ are statistically about twice as large as those based on F, and R-
 factors based on ALL data will be even larger.
;
_reflns_number_total     4297
_reflns_number_gt     3683
_reflns_threshold_expression     I>2\s(I)
_refine_ls_structure_factor_coef     Fsqd
_refine_ls_matrix_type     full
_refine_ls_R_factor_all     0.0430
_refine_ls_R_factor_gt     0.0363
_refine_ls_wR_factor_gt     0.0932
_refine_ls_wR_factor_ref     0.0975
_refine_ls_goodness_of_fit_ref     1.051
_refine_ls_restrained_S_all     1.051
_refine_ls_number_reflns     4297
_refine_ls_number_parameters     214
_refine_ls_number_restraints     0
_refine_ls_hydrogen_treatment     mixed
_refine_ls_weighting_scheme     calc
_refine_ls_weighting_details
         'calc w=1/[\s^2^(Fo^2^)+(0.0473P)^2^+0.2514P] where P=(Fo^2^+2Fc^2^)/3'
_atom_sites_solution_hydrogens     difmap
_atom_sites_solution_primary     direct
_atom_sites_solution_secondary     difmap
_refine_ls_shift/su_max     0.000
_refine_ls_shift/su_mean     0.000
_refine_diff_density_max     0.326
_refine_diff_density_min     -0.243
_refine_ls_extinction_method     none
_refine_ls_extinction_coef     ?
loop_
    _atom_type_symbol
    _atom_type_description
    _atom_type_scat_dispersion_real
    _atom_type_scat_dispersion_imag
    _atom_type_scat_source
    'C' 'C' 0.0033 0.0016
                         'International Tables Vol C Tables 4.2.6.8 and 6.1.1.4'
    'H' 'H' 0.0000 0.0000
                         'International Tables Vol C Tables 4.2.6.8 and 6.1.1.4'
    'O' 'O' 0.0106 0.0060
                         'International Tables Vol C Tables 4.2.6.8 and 6.1.1.4'
    'S' 'S' 0.1246 0.1234
                         'International Tables Vol C Tables 4.2.6.8 and 6.1.1.4'
_computing_data_collection     '<i>APEX2</i> (Bruker, 2009)'
_computing_cell_refinement     '<i>SAINT</i> (Bruker, 2009)'
_computing_data_reduction     '<i>SAINT</i> (Bruker, 2009)'
_computing_structure_solution     '<i>SHELXS97</i> (Sheldrick, 2008)'
_computing_structure_refinement     '<i>SHELXL97</i> (Sheldrick, 2008)'
_computing_molecular_graphics
        '<i>ORTEP-3</i> (Farrugia, 1997) and <i>DIAMOND</i> (Brandenburg, 1998)'
_computing_publication_material     '<i>SHELXL97</i> (Sheldrick, 2008)'
loop_
    _atom_site_type_symbol
    _atom_site_label
    _atom_site_fract_x
    _atom_site_fract_y
    _atom_site_fract_z
    _atom_site_U_iso_or_equiv
    _atom_site_adp_type
    _atom_site_calc_flag
    _atom_site_refinement_flags
    _atom_site_occupancy
    _atom_site_symmetry_multiplicity
    _atom_site_disorder_assembly
    _atom_site_disorder_group
    S S1 0.77443(3) 0.08125(4) 0.20862(3) 0.02569(10) Uani d . 1 2 . .
    O O1 0.41530(10) -0.09376(9) 0.16072(9) 0.02482(19) Uani d . 1 2 . .
    O O2 0.49565(11) -0.32309(10) 0.42671(10) 0.0303(2) Uani d . 1 2 . .
    O O3 0.62246(13) -0.48943(11) 0.33781(12) 0.0398(3) Uani d . 1 2 . .
    H H3O 0.583(2) -0.549(2) 0.414(2) 0.063(6) Uiso d . 1 2 . .
    C C3 0.43798(13) 0.27862(13) 0.16349(12) 0.0225(2) Uani d . 1 2 . .
    H H3 0.5125 0.3395 0.1697 0.027 Uiso calc R 1 2 . .
    C C1 0.60123(13) 0.03588(13) 0.18486(12) 0.0219(2) Uani d . 1 2 . .
    C C2 0.47208(13) 0.13333(13) 0.16428(12) 0.0211(2) Uani d . 1 2 . .
    C C4 0.29330(13) 0.33348(13) 0.15341(12) 0.0226(2) Uani d . 1 2 . .
    C C5 0.18669(14) 0.24291(14) 0.13832(13) 0.0252(3) Uani d . 1 2 . .
    H H5 0.0891 0.2821 0.1288 0.030 Uiso calc R 1 2 . .
    C C6 0.21845(14) 0.09865(14) 0.13680(13) 0.0253(3) Uani d . 1 2 . .
    H H6 0.1458 0.0387 0.1260 0.030 Uiso calc R 1 2 . .
    C C7 0.36164(14) 0.04727(13) 0.15196(12) 0.0219(2) Uani d . 1 2 . .
    C C8 0.55972(13) -0.09689(14) 0.18353(12) 0.0236(3) Uani d . 1 2 . .
    C C9 0.24973(13) 0.48216(13) 0.17527(13) 0.0230(2) Uani d . 1 2 . .
    H H9 0.3408 0.5437 0.1451 0.028 Uiso calc R 1 2 . .
    C C10 0.20154(14) 0.45933(14) 0.32704(13) 0.0262(3) Uani d . 1 2 . .
    H H10A 0.1163 0.3920 0.3607 0.031 Uiso calc R 1 2 . .
    H H10B 0.2847 0.4119 0.3747 0.031 Uiso calc R 1 2 . .
    C C11 0.15678(15) 0.60348(15) 0.35951(14) 0.0289(3) Uani d . 1 2 . .
    H H11A 0.1191 0.5821 0.4573 0.035 Uiso calc R 1 2 . .
    H H11B 0.2454 0.6657 0.3374 0.035 Uiso calc R 1 2 . .
    C C12 0.03734(15) 0.68695(15) 0.28067(15) 0.0316(3) Uani d . 1 2 . .
    H H12A 0.0154 0.7828 0.2992 0.038 Uiso calc R 1 2 . .
    H H12B -0.0553 0.6297 0.3100 0.038 Uiso calc R 1 2 . .
    C C13 0.08862(16) 0.71312(14) 0.13001(14) 0.0303(3) Uani d . 1 2 . .
    H H13A 0.1767 0.7769 0.0995 0.036 Uiso calc R 1 2 . .
    H H13B 0.0083 0.7649 0.0804 0.036 Uiso calc R 1 2 . .
    C C14 0.12848(16) 0.56783(14) 0.09797(14) 0.0289(3) Uani d . 1 2 . .
    H H14A 0.1637 0.5882 -0.0001 0.035 Uiso calc R 1 2 . .
    H H14B 0.0384 0.5072 0.1223 0.035 Uiso calc R 1 2 . .
    C C15 0.63734(15) -0.24245(14) 0.20305(14) 0.0274(3) Uani d . 1 2 . .
    H H15A 0.7446 -0.2299 0.2007 0.033 Uiso calc R 1 2 . .
    H H15B 0.6281 -0.2804 0.1274 0.033 Uiso calc R 1 2 . .
    C C16 0.57635(14) -0.35434(13) 0.33429(13) 0.0247(3) Uani d . 1 2 . .
    C C17 0.73084(15) 0.08854(16) 0.38308(14) 0.0292(3) Uani d . 1 2 . .
    H H17 0.6358 0.1463 0.3937 0.035 Uiso calc R 1 2 . .
    C C18 0.7115(2) -0.06369(19) 0.48197(15) 0.0445(4) Uani d . 1 2 . .
    H H18A 0.8041 -0.1215 0.4727 0.067 Uiso calc R 1 2 . .
    H H18B 0.6303 -0.1124 0.4635 0.067 Uiso calc R 1 2 . .
    H H18C 0.6876 -0.0562 0.5740 0.067 Uiso calc R 1 2 . .
    C C19 0.85552(19) 0.1697(2) 0.40621(18) 0.0453(4) Uani d . 1 2 . .
    H H19A 0.8377 0.1720 0.4999 0.068 Uiso calc R 1 2 . .
    H H19B 0.8588 0.2707 0.3453 0.068 Uiso calc R 1 2 . .
    H H19C 0.9507 0.1188 0.3884 0.068 Uiso calc R 1 2 . .
loop_
    _atom_site_aniso_label
    _atom_site_aniso_U_11
    _atom_site_aniso_U_22
    _atom_site_aniso_U_33
    _atom_site_aniso_U_12
    _atom_site_aniso_U_13
    _atom_site_aniso_U_23
    S1 0.02160(15) 0.02993(17) 0.02262(16) -0.00101(11) -0.00132(11)
                                                                    -0.00472(13)
    O1 0.0289(4) 0.0194(4) 0.0266(5) 0.0012(3) -0.0066(4) -0.0067(4)
    O2 0.0376(5) 0.0218(4) 0.0271(5) 0.0013(4) 0.0008(4) -0.0046(4)
    O3 0.0553(7) 0.0199(5) 0.0346(6) 0.0067(4) 0.0054(5) -0.0031(4)
    C3 0.0246(6) 0.0209(6) 0.0220(6) -0.0014(4) -0.0042(5) -0.0061(5)
    C1 0.0229(5) 0.0227(6) 0.0177(5) 0.0006(4) -0.0021(4) -0.0034(5)
    C2 0.0234(5) 0.0223(6) 0.0164(5) -0.0001(4) -0.0029(4) -0.0043(5)
    C4 0.0263(6) 0.0207(5) 0.0201(6) 0.0006(4) -0.0032(5) -0.0057(5)
    C5 0.0236(6) 0.0256(6) 0.0275(6) 0.0021(4) -0.0060(5) -0.0092(5)
    C6 0.0269(6) 0.0241(6) 0.0266(6) -0.0018(5) -0.0069(5) -0.0084(5)
    C7 0.0277(6) 0.0190(5) 0.0188(5) 0.0007(4) -0.0041(5) -0.0053(5)
    C8 0.0256(6) 0.0235(6) 0.0188(6) 0.0020(4) -0.0023(5) -0.0034(5)
    C9 0.0249(6) 0.0198(5) 0.0253(6) 0.0008(4) -0.0051(5) -0.0078(5)
    C10 0.0309(6) 0.0239(6) 0.0252(6) 0.0040(5) -0.0092(5) -0.0077(5)
    C11 0.0343(7) 0.0277(6) 0.0271(7) 0.0024(5) -0.0063(5) -0.0116(6)
    C12 0.0324(7) 0.0275(6) 0.0345(7) 0.0068(5) -0.0042(6) -0.0111(6)
    C13 0.0365(7) 0.0225(6) 0.0313(7) 0.0070(5) -0.0105(6) -0.0060(5)
    C14 0.0375(7) 0.0241(6) 0.0267(6) 0.0049(5) -0.0120(5) -0.0072(5)
    C15 0.0307(6) 0.0216(6) 0.0260(6) 0.0036(5) -0.0015(5) -0.0040(5)
    C16 0.0255(6) 0.0206(6) 0.0273(6) 0.0018(4) -0.0071(5) -0.0049(5)
    C17 0.0280(6) 0.0347(7) 0.0277(7) -0.0011(5) -0.0017(5) -0.0148(6)
    C18 0.0580(10) 0.0496(9) 0.0229(7) -0.0175(8) -0.0037(7) -0.0045(7)
    C19 0.0461(9) 0.0517(10) 0.0461(9) -0.0131(7) -0.0070(7) -0.0239(8)
_geom_special_details
;
 All esds (except the esd in the dihedral angle between two l.s. planes)
 are estimated using the full covariance matrix.  The cell esds are taken
 into account individually in the estimation of esds in distances, angles
 and torsion angles; correlations between esds in cell parameters are only
 used when they are defined by crystal symmetry.  An approximate (isotropic)
 treatment of cell esds is used for estimating esds involving l.s. planes.
;
loop_
    _geom_bond_atom_site_label_1
    _geom_bond_atom_site_label_2
    _geom_bond_site_symmetry_2
    _geom_bond_distance
    _geom_bond_publ_flag
    S1 C1 . 1.7488(12) ?
    S1 C17 . 1.8351(14) ?
    O1 C7 . 1.3774(14) ?
    O1 C8 . 1.3781(14) ?
    O2 C16 . 1.2128(16) ?
    O3 C16 . 1.3160(15) ?
    O3 H3O . 0.87(2) ?
    C3 C4 . 1.3934(16) ?
    C3 C2 . 1.3942(17) ?
    C3 H3 . 0.9500 ?
    C1 C8 . 1.3525(17) ?
    C1 C2 . 1.4505(16) ?
    C2 C7 . 1.3932(17) ?
    C4 C5 . 1.4077(17) ?
    C4 C9 . 1.5173(16) ?
    C5 C6 . 1.3882(17) ?
    C5 H5 . 0.9500 ?
    C6 C7 . 1.3800(17) ?
    C6 H6 . 0.9500 ?
    C8 C15 . 1.4832(17) ?
    C9 C14 . 1.5292(17) ?
    C9 C10 . 1.5355(18) ?
    C9 H9 . 1.0000 ?
    C10 C11 . 1.5250(18) ?
    C10 H10A . 0.9900 ?
    C10 H10B . 0.9900 ?
    C11 C12 . 1.5182(18) ?
    C11 H11A . 0.9900 ?
    C11 H11B . 0.9900 ?
    C12 C13 . 1.523(2) ?
    C12 H12A . 0.9900 ?
    C12 H12B . 0.9900 ?
    C13 C14 . 1.5268(18) ?
    C13 H13A . 0.9900 ?
    C13 H13B . 0.9900 ?
    C14 H14A . 0.9900 ?
    C14 H14B . 0.9900 ?
    C15 C16 . 1.5092(18) ?
    C15 H15A . 0.9900 ?
    C15 H15B . 0.9900 ?
    C17 C18 . 1.508(2) ?
    C17 C19 . 1.5160(19) ?
    C17 H17 . 1.0000 ?
    C18 H18A . 0.9800 ?
    C18 H18B . 0.9800 ?
    C18 H18C . 0.9800 ?
    C19 H19A . 0.9800 ?
    C19 H19B . 0.9800 ?
    C19 H19C . 0.9800 ?
loop_
    _geom_angle_atom_site_label_1
    _geom_angle_atom_site_label_2
    _geom_angle_atom_site_label_3
    _geom_angle_site_symmetry_1
    _geom_angle_site_symmetry_3
    _geom_angle
    _geom_angle_publ_flag
    C1 S1 C17 . . 100.95(6) ?
    C7 O1 C8 . . 105.84(9) ?
    C16 O3 H3O . . 108.6(14) ?
    C4 C3 C2 . . 119.24(11) ?
    C4 C3 H3 . . 120.4 ?
    C2 C3 H3 . . 120.4 ?
    C8 C1 C2 . . 106.07(11) ?
    C8 C1 S1 . . 127.22(10) ?
    C2 C1 S1 . . 126.70(9) ?
    C7 C2 C3 . . 119.29(11) ?
    C7 C2 C1 . . 105.52(11) ?
    C3 C2 C1 . . 135.04(11) ?
    C3 C4 C5 . . 119.17(11) ?
    C3 C4 C9 . . 119.17(11) ?
    C5 C4 C9 . . 121.27(11) ?
    C6 C5 C4 . . 122.64(11) ?
    C6 C5 H5 . . 118.7 ?
    C4 C5 H5 . . 118.7 ?
    C7 C6 C5 . . 116.17(11) ?
    C7 C6 H6 . . 121.9 ?
    C5 C6 H6 . . 121.9 ?
    O1 C7 C6 . . 126.11(11) ?
    O1 C7 C2 . . 110.44(10) ?
    C6 C7 C2 . . 123.43(11) ?
    C1 C8 O1 . . 112.09(11) ?
    C1 C8 C15 . . 132.97(12) ?
    O1 C8 C15 . . 114.94(11) ?
    C4 C9 C14 . . 115.11(10) ?
    C4 C9 C10 . . 108.57(10) ?
    C14 C9 C10 . . 110.10(10) ?
    C4 C9 H9 . . 107.6 ?
    C14 C9 H9 . . 107.6 ?
    C10 C9 H9 . . 107.6 ?
    C11 C10 C9 . . 112.52(10) ?
    C11 C10 H10A . . 109.1 ?
    C9 C10 H10A . . 109.1 ?
    C11 C10 H10B . . 109.1 ?
    C9 C10 H10B . . 109.1 ?
    H10A C10 H10B . . 107.8 ?
    C12 C11 C10 . . 111.41(11) ?
    C12 C11 H11A . . 109.3 ?
    C10 C11 H11A . . 109.3 ?
    C12 C11 H11B . . 109.3 ?
    C10 C11 H11B . . 109.3 ?
    H11A C11 H11B . . 108.0 ?
    C11 C12 C13 . . 110.51(11) ?
    C11 C12 H12A . . 109.5 ?
    C13 C12 H12A . . 109.5 ?
    C11 C12 H12B . . 109.5 ?
    C13 C12 H12B . . 109.5 ?
    H12A C12 H12B . . 108.1 ?
    C12 C13 C14 . . 111.07(11) ?
    C12 C13 H13A . . 109.4 ?
    C14 C13 H13A . . 109.4 ?
    C12 C13 H13B . . 109.4 ?
    C14 C13 H13B . . 109.4 ?
    H13A C13 H13B . . 108.0 ?
    C13 C14 C9 . . 111.25(11) ?
    C13 C14 H14A . . 109.4 ?
    C9 C14 H14A . . 109.4 ?
    C13 C14 H14B . . 109.4 ?
    C9 C14 H14B . . 109.4 ?
    H14A C14 H14B . . 108.0 ?
    C8 C15 C16 . . 112.95(11) ?
    C8 C15 H15A . . 109.0 ?
    C16 C15 H15A . . 109.0 ?
    C8 C15 H15B . . 109.0 ?
    C16 C15 H15B . . 109.0 ?
    H15A C15 H15B . . 107.8 ?
    O2 C16 O3 . . 123.83(12) ?
    O2 C16 C15 . . 123.84(11) ?
    O3 C16 C15 . . 112.32(11) ?
    C18 C17 C19 . . 112.04(13) ?
    C18 C17 S1 . . 111.38(10) ?
    C19 C17 S1 . . 107.38(10) ?
    C18 C17 H17 . . 108.6 ?
    C19 C17 H17 . . 108.6 ?
    S1 C17 H17 . . 108.6 ?
    C17 C18 H18A . . 109.5 ?
    C17 C18 H18B . . 109.5 ?
    H18A C18 H18B . . 109.5 ?
    C17 C18 H18C . . 109.5 ?
    H18A C18 H18C . . 109.5 ?
    H18B C18 H18C . . 109.5 ?
    C17 C19 H19A . . 109.5 ?
    C17 C19 H19B . . 109.5 ?
    H19A C19 H19B . . 109.5 ?
    C17 C19 H19C . . 109.5 ?
    H19A C19 H19C . . 109.5 ?
    H19B C19 H19C . . 109.5 ?
loop_
    _geom_torsion_atom_site_label_1
    _geom_torsion_atom_site_label_2
    _geom_torsion_atom_site_label_3
    _geom_torsion_atom_site_label_4
    _geom_torsion_site_symmetry_1
    _geom_torsion_site_symmetry_2
    _geom_torsion_site_symmetry_3
    _geom_torsion_site_symmetry_4
    _geom_torsion
    _geom_torsion_publ_flag
    C17 S1 C1 C8 . . . . -104.25(12) ?
    C17 S1 C1 C2 . . . . 74.88(12) ?
    C4 C3 C2 C7 . . . . 1.42(18) ?
    C4 C3 C2 C1 . . . . -173.37(13) ?
    C8 C1 C2 C7 . . . . -0.07(14) ?
    S1 C1 C2 C7 . . . . -179.35(9) ?
    C8 C1 C2 C3 . . . . 175.22(13) ?
    S1 C1 C2 C3 . . . . -4.1(2) ?
    C2 C3 C4 C5 . . . . -2.77(18) ?
    C2 C3 C4 C9 . . . . 170.16(11) ?
    C3 C4 C5 C6 . . . . 1.88(19) ?
    C9 C4 C5 C6 . . . . -170.89(12) ?
    C4 C5 C6 C7 . . . . 0.42(19) ?
    C8 O1 C7 C6 . . . . -176.30(12) ?
    C8 O1 C7 C2 . . . . 2.07(13) ?
    C5 C6 C7 O1 . . . . 176.30(11) ?
    C5 C6 C7 C2 . . . . -1.87(19) ?
    C3 C2 C7 O1 . . . . -177.44(10) ?
    C1 C2 C7 O1 . . . . -1.26(14) ?
    C3 C2 C7 C6 . . . . 0.98(19) ?
    C1 C2 C7 C6 . . . . 177.17(12) ?
    C2 C1 C8 O1 . . . . 1.39(14) ?
    S1 C1 C8 O1 . . . . -179.34(9) ?
    C2 C1 C8 C15 . . . . -177.78(13) ?
    S1 C1 C8 C15 . . . . 1.5(2) ?
    C7 O1 C8 C1 . . . . -2.16(14) ?
    C7 O1 C8 C15 . . . . 177.18(10) ?
    C3 C4 C9 C14 . . . . 150.58(12) ?
    C5 C4 C9 C14 . . . . -36.65(16) ?
    C3 C4 C9 C10 . . . . -85.52(13) ?
    C5 C4 C9 C10 . . . . 87.25(14) ?
    C4 C9 C10 C11 . . . . 179.46(10) ?
    C14 C9 C10 C11 . . . . -53.70(14) ?
    C9 C10 C11 C12 . . . . 54.49(14) ?
    C10 C11 C12 C13 . . . . -55.52(15) ?
    C11 C12 C13 C14 . . . . 57.35(15) ?
    C12 C13 C14 C9 . . . . -57.68(15) ?
    C4 C9 C14 C13 . . . . 178.08(11) ?
    C10 C9 C14 C13 . . . . 54.99(14) ?
    C1 C8 C15 C16 . . . . 109.45(16) ?
    O1 C8 C15 C16 . . . . -69.71(14) ?
    C8 C15 C16 O2 . . . . -14.72(18) ?
    C8 C15 C16 O3 . . . . 166.22(11) ?
    C1 S1 C17 C18 . . . . 73.38(11) ?
    C1 S1 C17 C19 . . . . -163.61(11) ?
loop_
    _geom_hbond_atom_site_label_D
    _geom_hbond_atom_site_label_H
    _geom_hbond_atom_site_label_A
    _geom_hbond_site_symmetry_A
    _geom_hbond_distance_DH
    _geom_hbond_distance_HA
    _geom_hbond_distance_DA
    _geom_hbond_angle_DHA
    O3 H3O O2 2_646 0.87(2) 1.81(2) 2.6745(14) 179(2)
    C15 H15B Cg1 2_655 0.99 2.77 3.578(2) 139.6
_iucr_refine_instructions_details
;
TITL 1143 IN P-1
CELL  0.71073  9.12610  9.53080 10.55770 72.22800 79.70200 85.72400
ZERR 2  0.00020  0.00020  0.00020  0.00100  0.00100  0.00100
LATT 1
SFAC C H O S
UNIT 38 48 6 2
TEMP -100
SIZE 0.23 0.27 0.36
L.S. 15
BOND
ACTA
CONF
BOND $H
FMAP 2
MPLA 9 C1 C2 C3 C4 C5 C6 C7  O1 C8
MPLA 6 C9 C10 C11 C12 C13 C14
EQIV $1  1-x, -1-y, 1-z
HTAB O3 O2_$1
PLAN 20
WGHT    0.047300    0.251400
FVAR       0.33709
MOLE   1
S1    4    0.774431    0.081255    0.208619    11.00000    0.02160    0.02993 =
         0.02262   -0.00472   -0.00132   -0.00101
O1    3    0.415301   -0.093758    0.160723    11.00000    0.02889    0.01938 =
         0.02660   -0.00671   -0.00657    0.00124
O2    3    0.495646   -0.323086    0.426706    11.00000    0.03759    0.02184 =
         0.02707   -0.00459    0.00082    0.00132
O3    3    0.622459   -0.489433    0.337812    11.00000    0.05533    0.01995 =
         0.03456   -0.00307    0.00545    0.00667
H3O   2    0.582791   -0.549221    0.414100    11.00000    0.06344
C3    1    0.437985    0.278616    0.163485    11.00000    0.02462    0.02089 =
         0.02202   -0.00608   -0.00419   -0.00143
AFIX  43
H3    2    0.512542    0.339509    0.169742    11.00000   -1.20000
AFIX   0
C1    1    0.601228    0.035881    0.184858    11.00000    0.02294    0.02265 =
         0.01768   -0.00339   -0.00206    0.00064
C2    1    0.472082    0.133332    0.164277    11.00000    0.02337    0.02228 =
         0.01637   -0.00426   -0.00293   -0.00006
C4    1    0.293297    0.333478    0.153412    11.00000    0.02629    0.02068 =
         0.02014   -0.00574   -0.00320    0.00062
C5    1    0.186686    0.242914    0.138316    11.00000    0.02363    0.02557 =
         0.02745   -0.00922   -0.00597    0.00207
AFIX  43
H5    2    0.089083    0.282095    0.128781    11.00000   -1.20000
AFIX   0
C6    1    0.218454    0.098653    0.136804    11.00000    0.02694    0.02410 =
         0.02664   -0.00841   -0.00693   -0.00184
AFIX  43
H6    2    0.145793    0.038735    0.125956    11.00000   -1.20000
AFIX   0
C7    1    0.361635    0.047271    0.151961    11.00000    0.02766    0.01901 =
         0.01877   -0.00531   -0.00411    0.00067
C8    1    0.559719   -0.096894    0.183532    11.00000    0.02556    0.02350 =
         0.01878   -0.00341   -0.00226    0.00203
C9    1    0.249726    0.482159    0.175268    11.00000    0.02491    0.01979 =
         0.02533   -0.00775   -0.00514    0.00076
AFIX  13
H9    2    0.340767    0.543719    0.145147    11.00000   -1.20000
AFIX   0
C10   1    0.201544    0.459330    0.327041    11.00000    0.03090    0.02386 =
         0.02521   -0.00771   -0.00924    0.00401
AFIX  23
H10A  2    0.116291    0.391974    0.360750    11.00000   -1.20000
H10B  2    0.284671    0.411860    0.374736    11.00000   -1.20000
AFIX   0
C11   1    0.156779    0.603479    0.359509    11.00000    0.03434    0.02767 =
         0.02711   -0.01161   -0.00628    0.00242
AFIX  23
H11A  2    0.119103    0.582083    0.457265    11.00000   -1.20000
H11B  2    0.245406    0.665722    0.337393    11.00000   -1.20000
AFIX   0
C12   1    0.037336    0.686951    0.280668    11.00000    0.03242    0.02754 =
         0.03451   -0.01113   -0.00419    0.00679
AFIX  23
H12A  2    0.015380    0.782752    0.299226    11.00000   -1.20000
H12B  2   -0.055285    0.629704    0.310015    11.00000   -1.20000
AFIX   0
C13   1    0.088624    0.713120    0.130015    11.00000    0.03645    0.02245 =
         0.03127   -0.00602   -0.01053    0.00702
AFIX  23
H13A  2    0.176720    0.776873    0.099495    11.00000   -1.20000
H13B  2    0.008306    0.764853    0.080435    11.00000   -1.20000
AFIX   0
C14   1    0.128478    0.567831    0.097974    11.00000    0.03748    0.02409 =
         0.02672   -0.00720   -0.01198    0.00489
AFIX  23
H14A  2    0.163699    0.588156   -0.000064    11.00000   -1.20000
H14B  2    0.038444    0.507171    0.122288    11.00000   -1.20000
AFIX   0
C15   1    0.637344   -0.242452    0.203050    11.00000    0.03069    0.02155 =
         0.02597   -0.00398   -0.00155    0.00356
AFIX  23
H15A  2    0.744599   -0.229864    0.200696    11.00000   -1.20000
H15B  2    0.628071   -0.280393    0.127439    11.00000   -1.20000
AFIX   0
C16   1    0.576348   -0.354336    0.334290    11.00000    0.02548    0.02059 =
         0.02733   -0.00491   -0.00712    0.00177
C17   1    0.730842    0.088536    0.383079    11.00000    0.02800    0.03473 =
         0.02775   -0.01484   -0.00169   -0.00111
AFIX  13
H17   2    0.635789    0.146323    0.393669    11.00000   -1.20000
AFIX   0
C18   1    0.711519   -0.063694    0.481971    11.00000    0.05804    0.04964 =
         0.02291   -0.00454   -0.00369   -0.01754
AFIX 137
H18A  2    0.804087   -0.121477    0.472744    11.00000   -1.50000
H18B  2    0.630340   -0.112365    0.463478    11.00000   -1.50000
H18C  2    0.687571   -0.056173    0.573960    11.00000   -1.50000
AFIX   0
C19   1    0.855517    0.169674    0.406213    11.00000    0.04615    0.05167 =
         0.04615   -0.02385   -0.00704   -0.01312
AFIX 137
H19A  2    0.837663    0.172041    0.499877    11.00000   -1.50000
H19B  2    0.858760    0.270682    0.345345    11.00000   -1.50000
H19C  2    0.950726    0.118751    0.388372    11.00000   -1.50000
HKLF 4
REM  1143 IN P-1
REM R1 =  0.0363 for   3683 Fo > 4sig(Fo)  and  0.0430 for all   4297 data
REM    214 parameters refined using      0 restraints
END
WGHT      0.0473      0.2515
REM Highest difference peak  0.326,  deepest hole -0.243,  1-sigma level  0.048
Q1    1   0.0955  0.6432  0.3251  11.00000  0.05    0.33
Q2    1   0.5469  0.0977  0.1648  11.00000  0.05    0.32
Q3    1   0.2700  0.4115  0.1597  11.00000  0.05    0.31
Q4    1   0.6055 -0.2949  0.2663  11.00000  0.05    0.30
Q5    1   0.3636  0.3019  0.1516  11.00000  0.05    0.28
Q6    1   0.2843  0.0662  0.1627  11.00000  0.05    0.27
Q7    1   0.4159  0.0972  0.1647  11.00000  0.05    0.27
Q8    1   0.1778  0.5325  0.3371  11.00000  0.05    0.27
Q9    1   0.2198  0.4632  0.2521  11.00000  0.05    0.25
Q10   1   0.1928  0.5249  0.1431  11.00000  0.05    0.25
Q11   1   0.6045 -0.1662  0.1971  11.00000  0.05    0.24
Q12   1   0.0654  0.6978  0.2047  11.00000  0.05    0.24
Q13   1   0.7480  0.0823  0.3077  11.00000  0.05    0.24
Q14   1   0.4497  0.1973  0.1727  11.00000  0.05    0.23
Q15   1   0.2120  0.1790  0.1272  11.00000  0.05    0.23
Q16   1   0.1078  0.6429  0.1194  11.00000  0.05    0.23
Q17   1   0.5940 -0.0238  0.1569  11.00000  0.05    0.22
Q18   1   0.5718 -0.0378  0.2266  11.00000  0.05    0.22
Q19   1   0.6846  0.0855  0.1762  11.00000  0.05    0.20
Q20   1   0.2451  0.2885  0.1440  11.00000  0.05    0.19
;
