# Supplementary material for: 2-(5-Cyclo­hexyl-3-isopropyl­sulfanyl-1-benzofuran-2-yl)acetic acid
Source: Acta Crystallogr Sect E Struct Rep Online. 2012 Jan 14;68(Pt 2):o397. doi: 10.1107/S1600536811055152 (PMC3275074; doi:10.1107/S1600536811055152)
Supplement: Supplementary file 2 [file e-68-0o397-Isup2.hkl]

# 
# h,k,l, Fc-squared, Fo-squared, sigma(Fo-squared) and status flag 
# 
data_I
_shelx_title ' 1143 IN P-1' 
_shelx_refln_list_code          4 
_shelx_F_calc_maximum       99.59 
_exptl_crystal_F_000       356.00 
_reflns_d_resolution_high  0.7474 
 
loop_ 
 _symmetry_equiv_pos_as_xyz 
 'x, y, z' 
 '-x, -y, -z' 
 
_cell_length_a     9.1261 
_cell_length_b     9.5308 
_cell_length_c    10.5577 
_cell_angle_alpha  72.228 
_cell_angle_beta   79.702 
_cell_angle_gamma  85.724 
 
_shelx_F_squared_multiplier     1.000 
 
loop_ 
 _refln_index_h 
 _refln_index_k 
 _refln_index_l 
 _refln_F_squared_calc 
 _refln_F_squared_meas 
 _refln_F_squared_sigma 
 _refln_observed_status 
   1   0   0     2174.16     1988.76     22.91 o 
   2   0   0      920.15      932.74      9.78 o 
   3   0   0      935.04      974.08      9.55 o 
   4   0   0       19.89       22.73      0.78 o 
   5   0   0      624.50      663.30      7.24 o 
   6   0   0      237.61      287.15      3.98 o 
   7   0   0       30.58       32.21      1.78 o 
   8   0   0       32.27       32.24      1.45 o 
   9   0   0       19.66       20.74      1.30 o 
  10   0   0        0.03        3.06      0.82 o 
  11   0   0       31.35       35.40      1.89 o 
  12   0   0        6.88        8.83      1.29 o 
 -11   1   0       14.44       12.15      1.58 o 
 -10   1   0       23.70       23.75      1.42 o 
  -9   1   0       13.95       12.47      1.11 o 
  -8   1   0        5.13        6.44      0.85 o 
  -7   1   0       10.56       11.18      0.85 o 
  -6   1   0      365.89      365.92      5.10 o 
  -5   1   0      241.05      266.48      4.68 o 
  -4   1   0       38.26       26.02      0.87 o 
  -3   1   0        1.82        2.02      0.43 o 
  -2   1   0     5186.63     4656.97     72.22 o 
  -1   1   0      664.01      687.94      6.08 o 
   0   1   0      556.22      587.86      5.59 o 
   1   1   0     1316.96     1342.53     13.71 o 
   2   1   0      950.31     1011.41      8.98 o 
   3   1   0       35.26       39.74      0.87 o 
   4   1   0      512.21      537.64      5.84 o 
   5   1   0      224.49      222.05      3.09 o 
   6   1   0       95.81      105.72      2.07 o 
   7   1   0      206.84      180.96      3.07 o 
   8   1   0       10.34        7.97      0.88 o 
   9   1   0      176.54      168.77      3.51 o 
  10   1   0       29.67       32.30      1.64 o 
  11   1   0       23.96       26.66      1.65 o 
 -11   2   0       19.25       15.42      1.48 o 
 -10   2   0       76.50       72.17      2.50 o 
  -9   2   0      142.40      126.48      2.84 o 
  -8   2   0       38.19       36.99      1.50 o 
  -7   2   0      132.11      140.40      2.54 o 
  -6   2   0      545.63      545.31      6.05 o 
  -5   2   0       18.88       19.20      0.80 o 
  -4   2   0       54.90       38.84      1.44 o 
  -3   2   0      619.21      634.27      6.59 o 
  -2   2   0      615.23      606.79      6.11 o 
  -1   2   0     1444.47     1448.09     14.80 o 
   0   2   0      632.17      651.47      6.90 o 
   1   2   0       31.48       35.13      1.03 o 
   2   2   0     3792.83     3862.85     33.49 o 
   3   2   0       35.82       42.56      0.87 o 
   4   2   0      150.33      150.47      2.52 o 
   5   2   0      942.58      967.03     10.02 o 
   6   2   0       32.42       30.43      1.10 o 
   7   2   0      327.34      312.59      4.72 o 
   8   2   0      152.45      152.03      3.11 o 
   9   2   0       12.45        9.96      1.03 o 
  10   2   0       68.62       65.84      2.27 o 
  11   2   0       51.20       53.11      2.16 o 
 -11   3   0        0.53       -0.51      0.77 o 
 -10   3   0        5.38        4.82      1.16 o 
  -9   3   0       22.78       25.89      1.38 o 
  -8   3   0       40.83       35.28      1.46 o 
  -7   3   0      159.04      153.09      2.86 o 
  -6   3   0       58.22       80.49      2.81 o 
  -5   3   0      115.69      124.11      2.10 o 
  -4   3   0      648.51      612.76      6.25 o 
  -3   3   0      109.89      113.51      1.84 o 
  -2   3   0      387.56      413.66      4.94 o 
  -1   3   0     1303.15     1333.45     13.88 o 
   0   3   0       73.14       86.52      1.63 o 
   1   3   0      286.78      284.20      3.20 o 
   2   3   0      585.73      628.40      5.93 o 
   3   3   0        9.84       25.60      1.04 o 
   4   3   0      183.15      199.29      2.56 o 
   5   3   0      138.80      164.34      2.60 o 
   6   3   0       53.19       46.86      1.37 o 
   7   3   0       55.82       45.20      1.56 o 
   8   3   0        9.24        9.78      0.92 o 
   9   3   0        8.35        8.76      0.97 o 
  10   3   0      118.31      111.88      3.74 o 
  11   3   0       13.52        9.97      1.28 o 
 -11   4   0       20.46       26.42      1.87 o 
 -10   4   0        4.53        8.15      1.15 o 
  -9   4   0       17.22       19.52      1.46 o 
  -8   4   0      102.70      115.62      3.52 o 
  -7   4   0        0.04       -0.09      0.47 o 
  -6   4   0      290.57      275.71      3.79 o 
  -5   4   0      223.04      224.38      3.33 o 
  -4   4   0      139.33      148.20      2.44 o 
  -3   4   0     1078.34     1112.02     11.24 o 
  -2   4   0       28.48       41.29      1.13 o 
  -1   4   0        1.26        0.59      0.23 o 
   0   4   0      102.72       95.33      1.53 o 
   1   4   0      137.19      131.51      1.91 o 
   2   4   0        0.37       -0.02      0.19 o 
   3   4   0       65.68       80.96      1.53 o 
   4   4   0      546.97      551.96      5.28 o 
   5   4   0      667.44      717.14      7.84 o 
   6   4   0      640.29      654.30      8.08 o 
   7   4   0      248.61      244.80      4.04 o 
   8   4   0       36.16       41.04      1.61 o 
   9   4   0       21.10       20.93      1.42 o 
  10   4   0       11.74       12.27      1.47 o 
  11   4   0       98.44       98.55      5.99 o 
 -10   5   0       43.55       44.77      2.26 o 
  -9   5   0       14.33       16.69      1.44 o 
  -8   5   0        1.06        1.65      0.75 o 
  -7   5   0      280.03      276.74      4.68 o 
  -6   5   0      706.72      678.68      8.70 o 
  -5   5   0      393.24      387.07      5.26 o 
  -4   5   0      428.95      417.99      5.25 o 
  -3   5   0        1.90        2.07      0.41 o 
  -2   5   0        0.26       -0.08      0.30 o 
  -1   5   0      726.01      807.01      8.40 o 
   0   5   0     3196.58     3384.67     31.44 o 
   1   5   0      311.83      319.40      3.87 o 
   2   5   0       23.50       21.17      0.73 o 
   3   5   0        6.03        5.89      0.53 o 
   4   5   0      763.85      774.56      7.16 o 
   5   5   0       23.59       22.59      0.90 o 
   6   5   0      165.51      165.33      2.78 o 
   7   5   0        6.46       10.09      0.89 o 
   8   5   0        1.02       -0.50      0.58 o 
   9   5   0      120.05      122.62      8.37 o 
  10   5   0       25.21       19.72      2.30 o 
  11   5   0       33.82       33.24      2.30 o 
 -10   6   0        4.27        2.28      1.51 o 
  -9   6   0      124.24      128.30      3.67 o 
  -8   6   0       16.87       18.00      1.45 o 
  -7   6   0        2.08        0.98      0.68 o 
  -6   6   0       70.90       68.64      3.95 o 
  -5   6   0      358.26      323.89      4.67 o 
  -4   6   0      228.21      211.70      3.38 o 
  -3   6   0      277.82      283.48      3.98 o 
  -2   6   0      538.87      544.76      6.92 o 
  -1   6   0       91.76       95.67      1.87 o 
   0   6   0      412.56      423.59      5.01 o 
   1   6   0       10.13        7.50      0.57 o 
   2   6   0      425.32      403.00      4.47 o 
   3   6   0        8.34        9.15      0.60 o 
   4   6   0      323.56      328.33      3.96 o 
   5   6   0       95.79       91.97      2.07 o 
   6   6   0      116.79      130.72      3.81 o 
   7   6   0       34.86       28.48      1.85 o 
   8   6   0        0.07       -0.51      0.79 o 
   9   6   0       98.96      101.13      5.17 o 
  10   6   0        3.83        3.47      1.17 o 
  -9   7   0        7.63        7.62      1.21 o 
  -8   7   0        4.56        4.21      1.44 o 
  -7   7   0        2.46        4.53      0.93 o 
  -6   7   0       70.59       68.76      4.39 o 
  -5   7   0      197.37      181.41      4.24 o 
  -4   7   0       54.42       64.56      1.79 o 
  -3   7   0      337.76      313.17      4.45 o 
  -2   7   0      288.44      252.67      4.12 o 
  -1   7   0      389.24      400.65      5.08 o 
   0   7   0      393.68      412.79      5.13 o 
   1   7   0        5.43        7.59      0.66 o 
   2   7   0      471.05      464.62      6.27 o 
   3   7   0       21.89       23.25      1.19 o 
   4   7   0      156.77      150.94      3.11 o 
   5   7   0      180.19      173.98      3.12 o 
   6   7   0       81.11       79.39      3.44 o 
   7   7   0       96.68       98.03      3.33 o 
   8   7   0       14.54       11.75      1.44 o 
   9   7   0        1.43        1.79      0.98 o 
  -8   8   0       36.55       40.60      2.20 o 
  -7   8   0        1.23        0.36      0.73 o 
  -6   8   0        5.11        5.14      0.98 o 
  -5   8   0      121.67      111.30      3.10 o 
  -4   8   0       54.74       57.68      4.19 o 
  -3   8   0       14.23       15.12      1.17 o 
  -2   8   0        1.12        0.78      0.52 o 
  -1   8   0      136.55      123.10      2.99 o 
   0   8   0       41.44       44.39      1.53 o 
   1   8   0        2.54        2.54      0.61 o 
   2   8   0       70.19       71.74      2.02 o 
   3   8   0       43.07       36.68      1.56 o 
   4   8   0       32.79       33.81      1.56 o 
   5   8   0        3.37        3.95      0.92 o 
   6   8   0        2.15        0.89      0.84 o 
   7   8   0        5.25        4.19      1.42 o 
   8   8   0        4.85        6.59      1.29 o 
   9   8   0       15.46       14.35      2.38 o 
  -7   9   0        0.48        1.30      0.83 o 
  -6   9   0       82.51       89.66      3.11 o 
  -5   9   0       13.62       11.06      1.25 o 
  -4   9   0        3.81        3.96      0.90 o 
  -3   9   0       36.58       42.48      1.91 o 
  -2   9   0       13.93       17.04      1.45 o 
  -1   9   0      311.57      271.60      5.81 o 
   0   9   0        1.63        1.05      0.68 o 
   1   9   0      509.29      503.15      7.05 o 
   2   9   0        0.07       -0.19      0.53 o 
   3   9   0        3.15        2.94      0.94 o 
   4   9   0      209.29      208.94      3.95 o 
   5   9   0       41.10       39.75      4.43 o 
   6   9   0       17.38       19.91      2.37 o 
   7   9   0        2.51        3.07      1.25 o 
   8   9   0        3.50        2.92      1.29 o 
  -6  10   0       30.31       32.36      2.02 o 
  -5  10   0        4.79        5.49      1.19 o 
  -4  10   0       24.51       31.11      2.07 o 
  -3  10   0       90.66       87.30      5.25 o 
  -2  10   0       13.64       14.66      1.46 o 
  -1  10   0       46.92       45.37      2.29 o 
   0  10   0       14.05       16.76      1.55 o 
   1  10   0        3.59        5.16      0.99 o 
   2  10   0       11.59       10.53      1.31 o 
   3  10   0       19.74       20.59      1.73 o 
   4  10   0       26.64       28.09      1.58 o 
   5  10   0        1.21       -0.16      0.87 o 
   6  10   0       57.65       62.47      2.95 o 
   7  10   0        0.10        1.41      2.55 o 
  -4  11   0        0.26       -0.39      0.91 o 
  -3  11   0      105.76      109.13      3.80 o 
  -2  11   0        7.74        9.83      1.92 o 
  -1  11   0       14.95       14.41      1.62 o 
   0  11   0        4.94        7.83      1.32 o 
   1  11   0        0.03       -0.47      1.01 o 
   2  11   0       64.47       57.56      3.10 o 
   3  11   0        0.57        1.56      0.97 o 
   4  11   0       58.44       62.02      2.33 o 
   5  11   0        4.95        5.64      1.33 o 
  -1  12   0       14.51       14.37      4.58 o 
   0  12   0       63.92       74.17      5.41 o 
   1  12   0        2.92        2.94      2.95 o 
   2  12   0       74.25       79.19      4.36 o 
  -4 -11   1        1.80        1.40      0.95 o 
  -3 -11   1       20.57       18.78      1.69 o 
  -2 -11   1        1.67        1.74      0.85 o 
  -1 -11   1       64.91       68.98      5.58 o 
   0 -11   1        0.02       -0.67      0.78 o 
   1 -11   1        0.02        0.29      0.87 o 
   2 -11   1       87.04       90.86      3.32 o 
   3 -11   1       58.31       65.06      2.90 o 
   4 -11   1        3.45        6.40      1.24 o 
  -6 -10   1       13.51       12.23      1.34 o 
  -5 -10   1        6.41        7.73      1.80 o 
  -4 -10   1       31.30       29.22      2.25 o 
  -3 -10   1       85.27       83.48      3.05 o 
  -2 -10   1       66.74       72.32      3.23 o 
  -1 -10   1       61.92       63.56      3.44 o 
   0 -10   1       35.16       38.67      3.12 o 
   1 -10   1        0.18        1.20      0.81 o 
   2 -10   1       32.73       41.87      2.18 o 
   3 -10   1       16.28       17.66      1.58 o 
   4 -10   1       27.57       23.36      1.82 o 
   5 -10   1        1.14        0.90      0.90 o 
   6 -10   1        0.83        0.98      0.99 o 
  -7  -9   1       85.51       90.35      3.16 o 
  -6  -9   1       46.14       52.54      4.34 o 
  -5  -9   1       11.08       14.02      1.31 o 
  -4  -9   1       47.61       49.28      2.07 o 
  -3  -9   1       18.22       18.77      1.03 o 
  -2  -9   1       23.39       23.77      1.40 o 
  -1  -9   1        4.02        3.29      0.72 o 
   0  -9   1       16.31       11.84      0.99 o 
   1  -9   1        0.38        0.89      0.60 o 
   2  -9   1       44.89       50.80      2.23 o 
   3  -9   1        0.16        0.28      0.66 o 
   4  -9   1       29.01       26.93      1.95 o 
   5  -9   1        2.44        2.10      0.80 o 
   6  -9   1        1.16        0.85      0.79 o 
   7  -9   1       62.61       72.43      3.58 o 
  -8  -8   1       43.77       38.45      2.09 o 
  -7  -8   1       33.95       32.07      2.95 o 
  -6  -8   1        0.53       -0.67      0.69 o 
  -5  -8   1       56.11       52.28      1.73 o 
  -4  -8   1       65.40       66.91      2.10 o 
  -3  -8   1      175.66      165.33      2.90 o 
  -2  -8   1     1013.71      990.32     11.92 o 
  -1  -8   1      363.02      341.44      5.76 o 
   0  -8   1        1.82        0.34      0.51 o 
   1  -8   1      443.81      417.22      5.99 o 
   2  -8   1      178.89      180.02      4.70 o 
   3  -8   1      326.29      304.46      4.59 o 
   4  -8   1       14.01       10.32      1.04 o 
   5  -8   1       60.63       58.52      2.18 o 
   6  -8   1       48.22       44.51      2.18 o 
   7  -8   1       64.96       67.95      3.33 o 
   8  -8   1        0.22        0.57      0.83 o 
  -9  -7   1       22.45       20.13      1.64 o 
  -8  -7   1       55.74       56.84      2.50 o 
  -7  -7   1       96.58       96.51      3.21 o 
  -6  -7   1        3.14        3.43      0.66 o 
  -5  -7   1       21.50       22.09      1.15 o 
  -4  -7   1      696.46      655.83      8.60 o 
  -3  -7   1       63.44       61.63      1.59 o 
  -2  -7   1       41.57       41.83      1.49 o 
  -1  -7   1       40.98       39.60      1.71 o 
   0  -7   1       66.97       61.56      1.72 o 
   1  -7   1      692.92      667.11      8.20 o 
   2  -7   1       12.73       11.79      0.88 o 
   3  -7   1        2.70        2.05      0.94 o 
   4  -7   1       18.81       17.41      1.03 o 
   5  -7   1      121.94      126.86      3.39 o 
   6  -7   1       41.38       38.62      2.57 o 
   7  -7   1       91.49       87.97      3.07 o 
   8  -7   1       48.02       51.96      2.88 o 
   9  -7   1        7.55       12.24      1.43 o 
 -10  -6   1       21.45       20.88      1.70 o 
  -9  -6   1        1.07        0.63      0.89 o 
  -8  -6   1       28.74       34.41      2.24 o 
  -7  -6   1        5.62        5.78      0.95 o 
  -6  -6   1        2.45        1.38      0.57 o 
  -5  -6   1      211.63      214.17      4.74 o 
  -4  -6   1        0.57        0.48      0.50 o 
  -3  -6   1       13.88       11.43      0.87 o 
  -2  -6   1       49.93       43.10      1.40 o 
  -1  -6   1      181.70      184.10      2.75 o 
   0  -6   1      257.08      264.54      3.57 o 
   1  -6   1        0.25        1.01      0.41 o 
   2  -6   1        6.67        4.74      0.58 o 
   3  -6   1     1817.90     1798.07     17.91 o 
   4  -6   1       99.15      102.53      3.23 o 
   5  -6   1      979.42      965.09     10.72 o 
   6  -6   1        4.59        4.52      0.68 o 
   7  -6   1       11.18       12.74      1.19 o 
   8  -6   1       73.15       81.13      2.69 o 
   9  -6   1      167.48      179.31      4.36 o 
  10  -6   1       10.02        9.12      1.30 o 
 -10  -5   1       26.99       31.45      2.01 o 
  -9  -5   1        1.13        1.55      0.89 o 
  -8  -5   1        4.62        2.87      1.03 o 
  -7  -5   1       95.45       98.64      2.68 o 
  -6  -5   1        2.90        5.27      0.70 o 
  -5  -5   1       35.71       35.83      1.87 o 
  -4  -5   1       56.95       51.52      1.21 o 
  -3  -5   1      275.63      269.75      3.17 o 
  -2  -5   1        7.52        7.19      0.49 o 
  -1  -5   1       83.44       80.55      1.53 o 
   0  -5   1       69.12       69.90      1.52 o 
   1  -5   1      367.05      321.65      4.30 o 
   2  -5   1      239.84      250.07      3.81 o 
   3  -5   1      118.09      109.85      2.03 o 
   4  -5   1      171.76      164.53      3.67 o 
   5  -5   1      284.21      268.50      3.96 o 
   6  -5   1        1.22        0.83      0.49 o 
   7  -5   1       15.35       15.27      1.10 o 
   8  -5   1       48.00       60.51      2.08 o 
   9  -5   1       37.86       37.10      1.92 o 
  10  -5   1        0.01       -0.65      0.71 o 
 -11  -4   1       41.15       37.04      2.25 o 
 -10  -4   1       18.42       18.60      1.94 o 
  -9  -4   1        5.49        4.55      0.94 o 
  -8  -4   1       21.80       21.99      1.55 o 
  -7  -4   1       42.28       35.34      1.71 o 
  -6  -4   1        3.03        1.93      0.49 o 
  -5  -4   1      338.22      343.28      4.10 o 
  -4  -4   1       74.08       96.30      1.65 o 
  -3  -4   1      106.22      103.85      1.73 o 
  -2  -4   1      124.09      129.15      1.89 o 
  -1  -4   1      189.48      169.17      2.28 o 
   0  -4   1      530.02      560.75      5.92 o 
   1  -4   1        0.94        5.13      0.50 o 
   2  -4   1     2249.10     2340.18     24.09 o 
   3  -4   1      155.22      165.93      2.50 o 
   4  -4   1       34.44       39.62      1.20 o 
   5  -4   1      171.89      175.41      2.90 o 
   6  -4   1        7.64        7.16      0.69 o 
   7  -4   1        1.73        2.70      0.58 o 
   8  -4   1      133.25      128.59      2.77 o 
   9  -4   1       62.67       64.59      2.88 o 
  10  -4   1       77.01       78.95      2.77 o 
  11  -4   1       33.93       43.86      2.23 o 
 -11  -3   1        0.73       -0.25      0.93 o 
 -10  -3   1        8.43        9.61      1.20 o 
  -9  -3   1       18.32       20.51      1.77 o 
  -8  -3   1      242.50      237.37      4.10 o 
  -7  -3   1      400.47      403.10      5.67 o 
  -6  -3   1       30.55       33.62      1.22 o 
  -5  -3   1        3.38        1.82      0.45 o 
  -4  -3   1      168.40      196.87      2.56 o 
  -3  -3   1      886.74     1014.11     10.04 o 
  -2  -3   1     2441.66     2535.07     23.27 o 
  -1  -3   1     1427.67     1423.00     12.53 o 
   0  -3   1      743.24      737.79      7.32 o 
   1  -3   1        0.11        0.04      0.17 o 
   2  -3   1     1279.12     1333.38     14.01 o 
   3  -3   1       48.25       59.06      1.24 o 
   4  -3   1        9.78       19.16      0.74 o 
   5  -3   1      399.68      389.87      4.53 o 
   6  -3   1       96.68       93.89      1.91 o 
   7  -3   1      704.92      665.04      7.36 o 
   8  -3   1       44.72       49.30      2.34 o 
   9  -3   1       42.31       36.88      1.58 o 
  10  -3   1        0.09        0.15      0.71 o 
  11  -3   1       11.27       11.36      1.35 o 
 -11  -2   1      209.25      201.52      4.29 o 
 -10  -2   1       26.94       25.88      1.51 o 
  -9  -2   1       53.67       53.93      1.90 o 
  -8  -2   1      384.35      377.04      5.61 o 
  -7  -2   1      277.21      263.52      4.17 o 
  -6  -2   1        0.46        0.15      0.39 o 
  -5  -2   1       23.32       34.06      1.47 o 
  -4  -2   1      417.16      412.50      4.14 o 
  -3  -2   1     1674.32     1777.50     15.69 o 
  -2  -2   1      120.58      106.55      1.36 o 
  -1  -2   1       11.27        8.65      0.31 o 
   0  -2   1     2094.01     2088.49     25.41 o 
   1  -2   1      545.45      556.46      7.89 o 
   2  -2   1       47.62       54.29      1.56 o 
   3  -2   1      123.13      117.51      1.79 o 
   4  -2   1       57.35       50.41      1.11 o 
   5  -2   1      335.28      349.74      4.11 o 
   6  -2   1        3.17        2.66      0.75 o 
   7  -2   1      220.00      209.81      3.78 o 
   8  -2   1      177.66      158.18      3.02 o 
   9  -2   1        9.91       12.71      1.06 o 
  10  -2   1       12.29        7.44      1.42 o 
  11  -2   1      101.38      106.93      3.12 o 
 -11  -1   1       14.13       11.17      1.24 o 
 -10  -1   1        0.04       -0.63      0.63 o 
  -9  -1   1        2.75        2.32      0.71 o 
  -8  -1   1        0.46        1.36      0.57 o 
  -7  -1   1      251.33      258.97      4.15 o 
  -6  -1   1        0.03       -0.32      0.32 o 
  -5  -1   1       60.53       59.42      1.36 o 
  -4  -1   1      526.55      573.00      6.15 o 
  -3  -1   1       37.50       36.58      0.78 o 
  -2  -1   1     3279.02     3127.83     57.40 o 
  -1  -1   1     8508.22     7532.94     70.24 o 
   0  -1   1      592.28      619.36      7.37 o 
   1  -1   1     1067.41     1058.56     10.75 o 
   2  -1   1      272.74      260.28      2.86 o 
   3  -1   1     4707.98     4584.65     88.34 o 
   4  -1   1        1.49        2.25      0.54 o 
   5  -1   1     1287.28     1358.38     12.60 o 
   6  -1   1       11.03       11.88      0.87 o 
   7  -1   1      114.06      107.47      2.14 o 
   8  -1   1       13.97       14.47      0.95 o 
   9  -1   1      180.50      178.28      3.40 o 
  10  -1   1       49.72       46.27      1.82 o 
  11  -1   1       10.49       10.23      1.15 o 
  12  -1   1       32.25       38.88      2.16 o 
 -11   0   1        3.50        2.76      1.20 o 
 -10   0   1       43.12       44.81      2.39 o 
  -9   0   1       46.79       47.05      1.84 o 
  -8   0   1        5.11        1.88      0.76 o 
  -7   0   1      126.70      129.78      2.72 o 
  -6   0   1      569.99      585.03      6.77 o 
  -5   0   1      157.19      164.51      2.55 o 
  -4   0   1        0.10       -0.11      0.24 o 
  -3   0   1       44.88       45.37      1.15 o 
  -2   0   1     1338.40     1351.97     12.54 o 
  -1   0   1      107.89      116.39      1.97 o 
   0   0   1      156.86      159.10      2.46 o 
   1   0   1       94.59       95.49      1.15 o 
   2   0   1     1471.83     1520.48     15.53 o 
   3   0   1       52.11       42.13      0.91 o 
   4   0   1      128.45      135.37      2.05 o 
   5   0   1      165.62      163.18      3.05 o 
   6   0   1        0.03        0.54      0.37 o 
   7   0   1      420.30      402.26      5.28 o 
   8   0   1       72.93       68.44      2.34 o 
   9   0   1      151.69      143.48      3.36 o 
  10   0   1       43.20       50.03      1.99 o 
  11   0   1        2.75        3.03      1.00 o 
  12   0   1       44.88       52.11      2.18 o 
 -11   1   1        2.27        2.03      0.92 o 
 -10   1   1      103.02      101.72      2.86 o 
  -9   1   1        0.00        0.17      0.60 o 
  -8   1   1       22.12       19.69      1.19 o 
  -7   1   1       27.37       28.90      1.30 o 
  -6   1   1       16.19       15.83      0.90 o 
  -5   1   1        0.22        0.53      0.34 o 
  -4   1   1      516.51      583.30      6.32 o 
  -3   1   1     1270.67     1261.39     12.20 o 
  -2   1   1      599.38      630.75      6.19 o 
  -1   1   1     3329.37     3068.02     28.81 o 
   0   1   1      342.61      352.76      5.06 o 
   1   1   1        6.91        7.81      0.31 o 
   2   1   1     9918.17     8505.02     79.52 o 
   3   1   1      627.12      635.92      6.49 o 
   4   1   1      418.36      471.84      5.24 o 
   5   1   1     1462.11     1505.16     14.86 o 
   6   1   1       14.55       10.09      0.75 o 
   7   1   1      337.68      308.08      5.43 o 
   8   1   1       17.25       21.07      1.89 o 
   9   1   1       14.84       16.18      1.17 o 
  10   1   1      105.21      110.08      2.89 o 
  11   1   1        7.11        8.54      1.17 o 
  12   1   1        2.60        3.05      1.02 o 
 -11   2   1        3.46        1.90      1.36 o 
 -10   2   1        9.68        6.71      1.02 o 
  -9   2   1       30.08       23.50      2.19 o 
  -8   2   1       39.00       31.19      1.36 o 
  -7   2   1      152.32      145.05      2.98 o 
  -6   2   1       28.02       22.07      1.04 o 
  -5   2   1      521.60      528.47      6.14 o 
  -4   2   1       34.94       42.10      1.12 o 
  -3   2   1       37.13       37.11      0.85 o 
  -2   2   1     1467.32     1538.89     14.43 o 
  -1   2   1      461.70      493.39      4.83 o 
   0   2   1     4026.40     3768.00     44.97 o 
   1   2   1      396.25      401.39      4.07 o 
   2   2   1       97.20       96.64      1.19 o 
   3   2   1       27.74       39.01      0.89 o 
   4   2   1       88.85       92.55      1.62 o 
   5   2   1      179.06      186.08      2.74 o 
   6   2   1       35.63       33.94      1.16 o 
   7   2   1      196.98      199.41      3.29 o 
   8   2   1        0.02       -0.10      0.48 o 
   9   2   1      115.30      107.00      3.50 o 
  10   2   1       10.62       10.92      1.19 o 
  11   2   1       15.32       17.05      1.98 o 
  12   2   1        3.28        1.53      1.89 o 
 -11   3   1       25.43       31.87      2.10 o 
 -10   3   1       41.80       50.47      2.62 o 
  -9   3   1        0.59        0.65      0.80 o 
  -8   3   1      167.06      156.97      3.05 o 
  -7   3   1      871.86      829.00      9.35 o 
  -6   3   1        0.27       -0.11      0.39 o 
  -5   3   1       40.38       39.25      1.13 o 
  -4   3   1      325.36      314.42      3.65 o 
  -3   3   1       97.32       91.26      1.46 o 
  -2   3   1      684.48      704.76      7.19 o 
  -1   3   1      105.54       98.85      1.63 o 
   0   3   1      865.37      917.72      8.80 o 
   1   3   1       75.64       86.46      1.29 o 
   2   3   1      279.43      275.81      2.96 o 
   3   3   1       24.10       22.22      0.64 o 
   4   3   1     4614.37     5052.98     46.50 o 
   5   3   1       88.57       99.04      1.88 o 
   6   3   1       38.67       37.26      1.25 o 
   7   3   1      544.84      554.87      6.73 o 
   8   3   1      233.11      227.60      4.03 o 
   9   3   1      155.07      155.78      3.35 o 
  10   3   1       29.29       27.53      1.69 o 
  11   3   1       65.40       67.14      2.61 o 
 -11   4   1        6.31        6.45      1.23 o 
 -10   4   1       10.40       10.47      1.60 o 
  -9   4   1       82.26       83.86      3.24 o 
  -8   4   1      154.04      159.24      4.98 o 
  -7   4   1      141.33      132.51      2.67 o 
  -6   4   1       12.38       12.95      0.95 o 
  -5   4   1       26.80       28.25      1.01 o 
  -4   4   1       50.83       40.42      1.22 o 
  -3   4   1      452.19      523.49      5.87 o 
  -2   4   1     2022.07     2054.41     19.52 o 
  -1   4   1      203.95      246.87      3.38 o 
   0   4   1        0.61        0.62      0.27 o 
   1   4   1       33.16       42.39      1.09 o 
   2   4   1      175.45      175.26      2.64 o 
   3   4   1       77.17       69.22      1.17 o 
   4   4   1        7.08        5.91      0.46 o 
   5   4   1      500.63      494.93      5.29 o 
   6   4   1       33.80       25.94      1.08 o 
   7   4   1       45.74       40.51      1.48 o 
   8   4   1        0.04        0.02      0.55 o 
   9   4   1       79.37       77.40      2.57 o 
  10   4   1       31.89       36.42      1.91 o 
  11   4   1       80.59       85.43      2.96 o 
 -10   5   1        2.03        2.84      1.02 o 
  -9   5   1       35.23       34.31      1.92 o 
  -8   5   1        2.80        2.04      1.05 o 
  -7   5   1        0.27       -0.07      0.58 o 
  -6   5   1      500.43      477.27      6.64 o 
  -5   5   1      745.62      716.22      8.19 o 
  -4   5   1      275.44      266.79      3.75 o 
  -3   5   1        8.93        6.27      0.73 o 
  -2   5   1      107.76      103.34      2.07 o 
  -1   5   1       43.74       49.81      1.18 o 
   0   5   1      636.65      679.68      7.07 o 
   1   5   1        1.92        0.29      0.26 o 
   2   5   1      203.85      206.15      2.81 o 
   3   5   1      733.33      719.26      7.12 o 
   4   5   1        0.38        0.17      0.32 o 
   5   5   1      298.01      289.60      3.54 o 
   6   5   1       36.66       46.54      1.51 o 
   7   5   1       43.68       42.90      1.53 o 
   8   5   1      155.28      146.04      3.46 o 
   9   5   1      162.81      174.04      4.13 o 
  10   5   1        0.05       -0.25      0.77 o 
  11   5   1       91.51       89.57      3.57 o 
 -10   6   1        2.80        4.76      1.33 o 
  -9   6   1       25.41       29.83      1.87 o 
  -8   6   1      161.44      158.66      3.95 o 
  -7   6   1       28.98       27.23      1.76 o 
  -6   6   1       56.94       48.48      1.93 o 
  -5   6   1        6.87        5.75      0.84 o 
  -4   6   1      598.59      602.87      7.13 o 
  -3   6   1      327.60      329.65      4.39 o 
  -2   6   1       30.06       27.76      2.27 o 
  -1   6   1      249.30      252.15      3.45 o 
   0   6   1      491.08      513.19      5.77 o 
   1   6   1        8.49        5.31      0.68 o 
   2   6   1      544.15      563.56      6.33 o 
   3   6   1      552.88      546.15      5.80 o 
   4   6   1       39.39       34.53      1.06 o 
   5   6   1      241.48      221.04      3.01 o 
   6   6   1       60.89       66.04      1.82 o 
   7   6   1      115.82      100.93      3.38 o 
   8   6   1       30.30       40.34      2.25 o 
   9   6   1       62.62       57.32      2.75 o 
  10   6   1       12.94        9.89      1.52 o 
  -9   7   1       18.86       25.30      1.83 o 
  -8   7   1       28.64       29.44      2.31 o 
  -7   7   1       48.70       42.70      2.05 o 
  -6   7   1        0.43       -0.10      0.62 o 
  -5   7   1        1.52        3.12      0.76 o 
  -4   7   1       35.02       31.40      1.74 o 
  -3   7   1        0.04       -0.01      0.43 o 
  -2   7   1       27.56       27.00      1.46 o 
  -1   7   1      275.55      254.05      3.61 o 
   0   7   1        0.83        0.41      0.37 o 
   1   7   1       27.94       24.88      1.00 o 
   2   7   1       53.03       59.43      1.53 o 
   3   7   1       72.02       73.66      1.81 o 
   4   7   1      218.78      215.77      4.37 o 
   5   7   1      331.43      323.12      5.51 o 
   6   7   1        1.14        3.16      0.95 o 
   7   7   1        0.22       -0.60      1.00 o 
   8   7   1       33.29       35.36      2.30 o 
   9   7   1        1.99        4.06      1.15 o 
  10   7   1       18.40       18.13      1.81 o 
  -8   8   1        4.40        2.94      1.02 o 
  -7   8   1       76.85       74.89      2.77 o 
  -6   8   1       13.92       13.26      1.29 o 
  -5   8   1        1.54        0.74      0.66 o 
  -4   8   1       56.20       49.73      2.59 o 
  -3   8   1      322.65      296.68      5.35 o 
  -2   8   1      242.40      218.40      4.31 o 
  -1   8   1      331.84      321.51      5.60 o 
   0   8   1       14.10       10.18      0.77 o 
   1   8   1      173.86      166.80      2.85 o 
   2   8   1      738.95      735.41     14.07 o 
   3   8   1       13.28       14.15      1.05 o 
   4   8   1     1423.19     1430.44     18.15 o 
   5   8   1       76.19       68.71      3.72 o 
   6   8   1        3.79        3.09      0.80 o 
   7   8   1      108.02      102.30      3.65 o 
   8   8   1       27.99       29.60      3.97 o 
   9   8   1        0.04       -0.47      1.00 o 
  -7   9   1        1.28        1.89      0.90 o 
  -6   9   1        2.95        2.66      0.94 o 
  -5   9   1        8.26        7.76      1.10 o 
  -4   9   1        0.80        0.27      0.72 o 
  -3   9   1        2.44        3.75      0.85 o 
  -2   9   1      178.86      171.84      3.88 o 
  -1   9   1       81.15       77.33      2.47 o 
   0   9   1        0.04       -0.52      0.52 o 
   1   9   1        4.86        3.92      1.03 o 
   2   9   1      390.69      381.34      6.52 o 
   3   9   1       47.82       41.73      3.84 o 
   4   9   1        1.81        2.47      1.11 o 
   5   9   1       19.67       21.63      2.15 o 
   6   9   1       24.16       25.15      1.96 o 
   7   9   1        0.10       -0.31      0.91 o 
   8   9   1        8.55        7.62      1.43 o 
  -6  10   1       20.71       24.88      2.63 o 
  -5  10   1       48.59       58.81      2.64 o 
  -4  10   1      167.58      184.35      4.44 o 
  -3  10   1        0.47        0.51      0.91 o 
  -2  10   1       69.07       76.78      2.96 o 
  -1  10   1       22.07       16.57      1.55 o 
   0  10   1       35.46       37.68      3.73 o 
   1  10   1       19.46       19.46      1.99 o 
   2  10   1       18.23       14.88      1.53 o 
   3  10   1      127.15      131.62      5.19 o 
   4  10   1       90.18       90.31      3.41 o 
   5  10   1        6.14        6.44      1.04 o 
   6  10   1       86.49       91.51      4.17 o 
   7  10   1        6.00        5.33      1.36 o 
  -5  11   1        4.46        6.16      1.34 o 
  -4  11   1        0.05        0.29      1.40 o 
  -3  11   1        0.08        0.57      0.92 o 
  -2  11   1        1.00        1.83      1.31 o 
  -1  11   1        1.20        0.98      0.94 o 
   0  11   1       28.31       27.47      2.33 o 
   1  11   1       27.50       28.00      2.37 o 
   2  11   1        2.16        0.92      1.06 o 
   3  11   1       42.31       47.78      2.56 o 
   4  11   1       19.20       18.61      2.08 o 
   5  11   1        4.37        5.74      1.06 o 
  -2  12   1       36.55       32.47      5.46 o 
  -1  12   1       40.41       44.75      2.96 o 
   0  12   1        0.05       -0.68      1.09 o 
   1  12   1       50.67       51.56      3.21 o 
   2  12   1       10.65       12.10      1.89 o 
   3  12   1        0.73       -0.24      1.89 o 
  -3 -11   2       23.22       26.02      3.21 o 
  -2 -11   2       10.76       12.97      3.96 o 
  -1 -11   2        6.67        7.97      1.72 o 
   0 -11   2        8.34        9.09      3.70 o 
   1 -11   2        0.16        0.04      1.58 o 
   2 -11   2        0.61        0.97      2.02 o 
   3 -11   2       33.49       33.54      3.24 o 
  -5 -10   2        2.50        2.45      1.57 o 
  -4 -10   2        3.41        3.74      1.51 o 
  -3 -10   2       28.24       26.33      2.08 o 
  -2 -10   2       22.66       23.73      1.94 o 
  -1 -10   2        0.29        1.08      0.72 o 
   0 -10   2        0.49        0.25      0.68 o 
   1 -10   2       58.84       59.60      2.37 o 
   2 -10   2       28.58       33.09      3.63 o 
   3 -10   2       32.46       38.01      2.82 o 
   4 -10   2        3.40        4.83      1.54 o 
   5 -10   2       50.88       61.63      3.99 o 
  -7  -9   2        8.97        4.51      2.68 o 
  -6  -9   2        0.11       -0.87      1.40 o 
  -5  -9   2       22.07       21.27      3.31 o 
  -4  -9   2       98.39      106.34      3.68 o 
  -3  -9   2       96.30      100.67      3.20 o 
  -2  -9   2       88.93       86.30      2.88 o 
  -1  -9   2        8.68        9.38      0.95 o 
   0  -9   2       51.32       49.62      1.74 o 
   1  -9   2      349.24      342.13      5.38 o 
   2  -9   2        7.53        8.22      0.89 o 
   3  -9   2       80.09       76.86      2.62 o 
   4  -9   2        7.26        9.05      1.14 o 
   5  -9   2       23.16       28.06      1.78 o 
   6  -9   2       70.44       70.28      2.81 o 
   7  -9   2       25.05       28.20      3.54 o 
  -8  -8   2      106.80      101.63      6.34 o 
  -7  -8   2        9.43        6.75      4.05 o 
  -6  -8   2       25.44       25.15      2.50 o 
  -5  -8   2      322.65      323.73      4.82 o 
  -4  -8   2      130.46      128.81      2.85 o 
  -3  -8   2       19.60       20.63      1.38 o 
  -2  -8   2       34.35       30.37      1.79 o 
  -1  -8   2       15.90       17.14      0.89 o 
   0  -8   2       19.53       16.88      1.02 o 
   1  -8   2       23.57       22.78      1.26 o 
   2  -8   2        2.07        1.50      0.54 o 
   3  -8   2       80.03       79.49      2.38 o 
   4  -8   2       52.65       52.91      2.57 o 
   5  -8   2        0.69        1.41      0.66 o 
   6  -8   2       76.80       77.45      2.56 o 
   7  -8   2        9.20       10.59      1.23 o 
   8  -8   2        1.88        2.25      0.89 o 
  -9  -7   2        4.34        3.52      2.19 o 
  -8  -7   2        5.88        8.40      2.30 o 
  -7  -7   2        8.65        7.86      1.36 o 
  -6  -7   2      142.70      134.66      2.95 o 
  -5  -7   2       45.94       42.49      1.68 o 
  -4  -7   2       34.25       32.84      1.72 o 
  -3  -7   2       28.24       23.88      1.28 o 
  -2  -7   2      194.26      179.35      3.26 o 
  -1  -7   2      207.50      190.62      3.33 o 
   0  -7   2      396.49      378.81      5.58 o 
   1  -7   2      352.84      345.85      5.50 o 
   2  -7   2      198.23      197.08      3.42 o 
   3  -7   2      272.64      266.31      4.30 o 
   4  -7   2       14.04       14.84      0.97 o 
   5  -7   2        0.38        0.08      0.48 o 
   6  -7   2       46.71       39.34      1.65 o 
   7  -7   2        0.89        1.73      0.71 o 
   8  -7   2      349.96      372.95      7.39 o 
   9  -7   2        1.14       -0.02      0.97 o 
  -9  -6   2       90.11       95.31      5.50 o 
  -8  -6   2        0.79        0.23      1.18 o 
  -7  -6   2       53.32       50.29      1.68 o 
  -6  -6   2        1.06        0.79      0.44 o 
  -5  -6   2       66.66       64.84      1.75 o 
  -4  -6   2        0.89        0.61      0.42 o 
  -3  -6   2       89.51       88.56      2.06 o 
  -2  -6   2       97.27       94.82      2.75 o 
  -1  -6   2        0.10        0.75      0.38 o 
   0  -6   2      392.58      378.82      5.19 o 
   1  -6   2        1.80        0.92      0.52 o 
   2  -6   2       16.98       16.94      0.88 o 
   3  -6   2       73.58       68.04      1.68 o 
   4  -6   2      179.12      171.78      2.93 o 
   5  -6   2      206.06      194.83      3.32 o 
   6  -6   2       67.94       65.12      1.87 o 
   7  -6   2       38.58       42.32      1.70 o 
   8  -6   2        0.01        0.18      0.64 o 
   9  -6   2        2.63        2.41      0.88 o 
  10  -6   2        1.52        2.10      0.93 o 
 -10  -5   2       12.44       13.30      2.83 o 
  -9  -5   2      151.54      148.25      6.71 o 
  -8  -5   2       10.82       11.90      1.00 o 
  -7  -5   2        0.11       -0.44      0.54 o 
  -6  -5   2       28.06       27.60      1.15 o 
  -5  -5   2      125.89      126.52      2.53 o 
  -4  -5   2        7.42        8.58      0.66 o 
  -3  -5   2       10.09       12.79      1.09 o 
  -2  -5   2       22.36       19.82      0.73 o 
  -1  -5   2      166.96      181.21      2.25 o 
   0  -5   2      253.93      277.63      3.14 o 
   1  -5   2      590.87      573.92      7.51 o 
   2  -5   2      792.08      801.48      9.21 o 
   3  -5   2       11.16       15.18      0.77 o 
   4  -5   2        0.29        0.88      0.38 o 
   5  -5   2      948.77      919.11     10.93 o 
   6  -5   2      249.69      223.97      3.65 o 
   7  -5   2      202.27      194.97      3.49 o 
   8  -5   2       26.63       27.16      1.82 o 
   9  -5   2       12.37       12.90      1.26 o 
  10  -5   2       49.02       55.16      4.48 o 
 -10  -4   2        9.64       13.46      2.12 o 
  -9  -4   2       63.26       68.23      2.23 o 
  -8  -4   2        0.18       -0.50      0.52 o 
  -7  -4   2        0.24       -0.29      0.59 o 
  -6  -4   2       33.35       32.13      1.18 o 
  -5  -4   2       45.49       52.25      1.40 o 
  -4  -4   2      266.49      251.46      3.13 o 
  -3  -4   2       32.39       25.91      0.65 o 
  -2  -4   2        8.57        5.62      0.52 o 
  -1  -4   2      449.95      475.10      5.10 o 
   0  -4   2      626.76      608.92      5.81 o 
   1  -4   2      271.44      262.87      3.61 o 
   2  -4   2       60.30       51.95      1.41 o 
   3  -4   2      561.24      526.79      5.93 o 
   4  -4   2      123.67      115.53      2.08 o 
   5  -4   2      198.73      190.34      3.01 o 
   6  -4   2       77.73       74.32      2.39 o 
   7  -4   2       95.32       89.68      2.18 o 
   8  -4   2        0.01        0.18      0.47 o 
   9  -4   2       76.13       72.03      3.16 o 
  10  -4   2       83.38       93.34      2.81 o 
  11  -4   2        7.29        6.73      1.27 o 
 -11  -3   2       13.03       11.47      2.26 o 
 -10  -3   2       13.69       15.29      2.17 o 
  -9  -3   2       21.17       19.59      1.29 o 
  -8  -3   2      206.25      206.22      3.67 o 
  -7  -3   2      111.23      118.67      2.49 o 
  -6  -3   2       72.17       70.08      1.83 o 
  -5  -3   2       10.30       10.26      0.60 o 
  -4  -3   2      370.83      376.75      3.81 o 
  -3  -3   2       55.51       59.78      0.96 o 
  -2  -3   2       84.01       77.63      1.22 o 
  -1  -3   2     1279.52     1364.86     12.92 o 
   0  -3   2       34.95       36.95      0.56 o 
   1  -3   2      635.83      623.89      6.66 o 
   2  -3   2      542.44      594.79      7.31 o 
   3  -3   2      163.36      155.58      2.01 o 
   4  -3   2       20.06       20.40      0.80 o 
   5  -3   2        0.03        0.19      0.30 o 
   6  -3   2      299.96      317.05      4.08 o 
   7  -3   2      969.21      896.69      9.35 o 
   8  -3   2       86.70       71.24      1.94 o 
   9  -3   2      124.49      121.18      2.75 o 
  10  -3   2        5.70        6.30      1.50 o 
  11  -3   2        0.00        0.35      0.76 o 
 -11  -2   2        1.10        2.15      1.74 o 
 -10  -2   2       64.09       69.93      2.20 o 
  -9  -2   2      372.48      362.08      5.68 o 
  -8  -2   2       24.78       24.55      1.23 o 
  -7  -2   2       85.27       92.13      2.16 o 
  -6  -2   2       15.09       15.35      1.06 o 
  -5  -2   2      343.39      354.25      3.75 o 
  -4  -2   2      421.89      405.07      3.99 o 
  -3  -2   2      609.18      604.60      5.40 o 
  -2  -2   2      872.99      842.66      9.30 o 
  -1  -2   2        1.36        1.27      0.30 o 
   0  -2   2      963.01     1011.85     13.10 o 
   1  -2   2     3477.46     3412.06     53.23 o 
   2  -2   2      178.12      186.06      2.04 o 
   3  -2   2       28.03       22.95      0.59 o 
   4  -2   2      674.94      714.44      7.03 o 
   5  -2   2       64.22       55.39      1.26 o 
   6  -2   2       75.06       78.30      1.67 o 
   7  -2   2      201.52      195.38      3.05 o 
   8  -2   2       25.88       27.61      1.50 o 
   9  -2   2       94.51       83.35      3.31 o 
  10  -2   2       72.84       74.55      2.57 o 
  11  -2   2       24.27       22.97      1.63 o 
 -11  -1   2        7.49        9.16      1.67 o 
 -10  -1   2       71.82       73.17      2.28 o 
  -9  -1   2       39.34       34.02      1.53 o 
  -8  -1   2       24.42       24.04      1.24 o 
  -7  -1   2      231.75      215.40      4.44 o 
  -6  -1   2        0.63        1.48      0.45 o 
  -5  -1   2      337.24      312.40      3.81 o 
  -4  -1   2       89.20       88.90      2.02 o 
  -3  -1   2       42.69       41.06      0.73 o 
  -2  -1   2        9.67       12.31      0.49 o 
  -1  -1   2       29.07       30.54      1.05 o 
   0  -1   2      256.32      273.54      3.68 o 
   1  -1   2      266.80      276.78      5.29 o 
   2  -1   2       57.48       63.86      1.79 o 
   3  -1   2       33.66       34.29      0.76 o 
   4  -1   2      980.79     1088.04     11.01 o 
   5  -1   2       80.99       75.17      1.48 o 
   6  -1   2      574.72      549.82      7.42 o 
   7  -1   2       81.63       84.93      1.85 o 
   8  -1   2       83.83       84.95      1.98 o 
   9  -1   2       74.80       69.01      2.16 o 
  10  -1   2      135.93      138.44      3.06 o 
  11  -1   2       11.67       15.38      1.24 o 
  12  -1   2       41.66       45.78      2.03 o 
 -11   0   2       12.49       12.59      1.19 o 
 -10   0   2        2.69        2.65      1.01 o 
  -9   0   2      114.36      110.45      2.74 o 
  -8   0   2       28.35       25.38      1.73 o 
  -7   0   2       29.63       24.74      1.43 o 
  -6   0   2       34.57       50.77      1.48 o 
  -5   0   2      768.36      731.94      8.54 o 
  -4   0   2       31.38       25.15      0.89 o 
  -3   0   2      371.85      346.58      3.46 o 
  -2   0   2       48.12       50.67      1.28 o 
  -1   0   2     5276.40     4709.79     59.83 o 
   0   0   2     5687.27     5029.71    102.07 o 
   1   0   2     1361.98     1361.03     14.32 o 
   2   0   2      522.67      526.19      5.36 o 
   3   0   2     1057.64     1061.28      9.58 o 
   4   0   2       41.91       44.32      0.97 o 
   5   0   2     1297.43     1404.23     12.95 o 
   6   0   2      981.46      986.64     10.65 o 
   7   0   2      223.34      222.95      3.52 o 
   8   0   2       24.83       25.20      1.23 o 
   9   0   2       61.02       64.37      1.93 o 
  10   0   2       48.70       50.75      1.85 o 
  11   0   2       32.46       26.36      1.51 o 
  12   0   2        7.78        9.91      1.21 o 
 -11   1   2      102.07       99.92      3.05 o 
 -10   1   2       12.66       12.96      1.17 o 
  -9   1   2       51.76       54.51      1.93 o 
  -8   1   2        3.91        3.46      0.69 o 
  -7   1   2      337.70      329.73      5.11 o 
  -6   1   2       49.57       51.74      1.84 o 
  -5   1   2      143.79      150.66      2.32 o 
  -4   1   2      623.47      619.12      7.19 o 
  -3   1   2      175.97      178.04      2.20 o 
  -2   1   2      300.37      302.42      3.68 o 
  -1   1   2     1187.14     1259.52     19.71 o 
   0   1   2     1492.03     1602.21     21.73 o 
   1   1   2     1724.23     1782.48     16.89 o 
   2   1   2     1390.84     1429.35     17.35 o 
   3   1   2     3413.11     3543.13     32.31 o 
   4   1   2     1048.06     1106.89     10.96 o 
   5   1   2      259.44      269.37      3.63 o 
   6   1   2       55.51       54.15      1.43 o 
   7   1   2       51.58       43.42      1.43 o 
   8   1   2        2.85        2.41      0.59 o 
   9   1   2       79.82       85.84      2.37 o 
  10   1   2        1.82        3.03      0.84 o 
  11   1   2       37.11       35.88      1.71 o 
  12   1   2       11.91       12.58      1.58 o 
 -11   2   2       31.84       35.16      3.57 o 
 -10   2   2        0.01        0.18      0.72 o 
  -9   2   2       18.60       21.09      1.31 o 
  -8   2   2      139.26      125.76      2.86 o 
  -7   2   2      111.97      104.66      2.43 o 
  -6   2   2      227.43      208.84      3.50 o 
  -5   2   2      205.56      202.68      3.93 o 
  -4   2   2        1.42        0.33      0.40 o 
  -3   2   2       13.69       13.36      0.97 o 
  -2   2   2       19.28       23.93      0.58 o 
  -1   2   2      195.59      204.60      4.54 o 
   0   2   2      125.82      126.53      1.65 o 
   1   2   2     1679.08     1723.60     17.88 o 
   2   2   2     4633.12     4458.44     63.19 o 
   3   2   2     1094.45     1261.06     12.15 o 
   4   2   2      307.20      355.00      4.32 o 
   5   2   2      352.26      336.40      4.21 o 
   6   2   2       43.04       41.87      1.33 o 
   7   2   2     2284.49     2272.35     22.32 o 
   8   2   2       72.07       69.25      1.93 o 
   9   2   2      393.15      400.33      6.96 o 
  10   2   2       81.30       75.05      2.37 o 
  11   2   2       35.27       30.57      1.88 o 
  12   2   2       51.71       50.24      2.41 o 
 -11   3   2       17.68       17.78      1.55 o 
 -10   3   2       65.18       59.99      2.43 o 
  -9   3   2      135.14      128.65      5.16 o 
  -8   3   2      134.57      124.78      2.94 o 
  -7   3   2       32.53       26.65      1.20 o 
  -6   3   2       43.23       44.23      1.36 o 
  -5   3   2        0.07        0.06      0.32 o 
  -4   3   2       67.96       92.11      1.58 o 
  -3   3   2      806.54      851.22      7.87 o 
  -2   3   2        0.48        0.11      0.26 o 
  -1   3   2      107.24      130.10      2.16 o 
   0   3   2       49.46       49.73      0.96 o 
   1   3   2     1338.97     1358.15     12.73 o 
   2   3   2      599.69      622.47      5.91 o 
   3   3   2       70.08       60.40      1.07 o 
   4   3   2       70.13       79.56      1.50 o 
   5   3   2      329.38      287.46      4.40 o 
   6   3   2       22.82       19.65      0.97 o 
   7   3   2      237.11      232.50      4.06 o 
   8   3   2        0.28        0.09      0.52 o 
   9   3   2       52.48       49.42      2.35 o 
  10   3   2       15.17       16.38      1.39 o 
  11   3   2       35.25       40.10      2.10 o 
 -11   4   2        1.58       -0.52      1.57 o 
 -10   4   2        8.41        8.71      1.85 o 
  -9   4   2       24.42       27.39      1.69 o 
  -8   4   2      171.66      165.86      4.06 o 
  -7   4   2       19.48       21.21      1.35 o 
  -6   4   2       31.95       29.66      1.17 o 
  -5   4   2        0.02        0.02      0.35 o 
  -4   4   2        1.15        0.13      0.29 o 
  -3   4   2       74.78       80.12      1.53 o 
  -2   4   2     1044.21     1155.89     11.42 o 
  -1   4   2     1648.96     1707.71     19.85 o 
   0   4   2     1623.09     1796.07     16.86 o 
   1   4   2      948.28      983.31     10.60 o 
   2   4   2      138.43      156.64      2.38 o 
   3   4   2      174.49      147.31      1.99 o 
   4   4   2      108.39      124.48      2.03 o 
   5   4   2       28.25       33.98      1.12 o 
   6   4   2      627.09      635.07      6.67 o 
   7   4   2      166.99      164.77      2.94 o 
   8   4   2        4.10        2.76      0.72 o 
   9   4   2        7.69       10.20      1.14 o 
  10   4   2       40.48       43.99      2.14 o 
  11   4   2       13.45       15.08      1.49 o 
 -10   5   2       53.26       55.56      2.49 o 
  -9   5   2       25.07       26.35      1.73 o 
  -8   5   2       50.50       50.70      2.15 o 
  -7   5   2       18.79       17.75      1.33 o 
  -6   5   2       64.47       72.26      3.82 o 
  -5   5   2       19.72       19.17      1.21 o 
  -4   5   2       51.56       56.50      2.06 o 
  -3   5   2      433.43      468.03      5.46 o 
  -2   5   2      230.14      255.03      4.39 o 
  -1   5   2      318.05      406.83      5.21 o 
   0   5   2     1179.02     1255.34     11.33 o 
   1   5   2      114.47      145.65      2.43 o 
   2   5   2       63.65       68.06      1.37 o 
   3   5   2       37.39       39.15      1.35 o 
   4   5   2      307.07      327.03      3.76 o 
   5   5   2       16.31       15.46      0.86 o 
   6   5   2       60.12       53.05      1.37 o 
   7   5   2        6.67       10.88      1.05 o 
   8   5   2        8.00        9.23      1.05 o 
   9   5   2       52.80       50.98      2.13 o 
  10   5   2       52.67       54.15      2.32 o 
  11   5   2       49.30       51.63      2.76 o 
 -10   6   2        6.12       10.13      1.36 o 
  -9   6   2      107.09      115.00      3.94 o 
  -8   6   2        0.06       -0.05      0.71 o 
  -7   6   2      165.68      153.11      3.74 o 
  -6   6   2        1.27        1.25      0.67 o 
  -5   6   2       16.47       15.58      1.18 o 
  -4   6   2      176.58      167.11      3.48 o 
  -3   6   2      324.90      312.93      4.47 o 
  -2   6   2       81.27       77.47      2.64 o 
  -1   6   2        9.06        6.07      0.52 o 
   0   6   2        0.09        0.30      0.28 o 
   1   6   2      636.58      664.55      7.09 o 
   2   6   2       32.45       35.14      1.09 o 
   3   6   2       69.74       63.66      1.51 o 
   4   6   2      557.82      572.70      6.02 o 
   5   6   2        2.96        3.65      0.59 o 
   6   6   2        9.71        9.05      0.81 o 
   7   6   2       82.02       77.20      2.43 o 
   8   6   2       47.02       55.95      2.81 o 
   9   6   2       27.15       30.72      4.29 o 
  10   6   2       21.67       25.22      2.07 o 
  11   6   2       16.03       23.15      2.55 o 
  -9   7   2      140.29      151.11      4.09 o 
  -8   7   2       48.29       49.53      2.46 o 
  -7   7   2        9.24        7.16      1.19 o 
  -6   7   2       32.87       33.86      1.76 o 
  -5   7   2      248.23      242.13      4.77 o 
  -4   7   2       22.38       24.69      1.60 o 
  -3   7   2       50.54       53.07      1.87 o 
  -2   7   2      136.27      119.70      4.03 o 
  -1   7   2       91.45       95.85      2.41 o 
   0   7   2       25.21       24.28      0.94 o 
   1   7   2      751.63      758.86      8.16 o 
   2   7   2      844.42      860.86      9.20 o 
   3   7   2      964.33      941.03      9.30 o 
   4   7   2        0.23       -0.25      0.45 o 
   5   7   2      151.97      157.58      3.94 o 
   6   7   2       23.57       23.12      1.60 o 
   7   7   2      182.95      161.54      4.55 o 
   8   7   2       24.86       26.34      2.00 o 
   9   7   2       60.52       67.45      3.01 o 
  10   7   2        3.67        3.05      1.47 o 
  -8   8   2        5.18        3.00      1.02 o 
  -7   8   2       36.49       35.31      1.99 o 
  -6   8   2        0.02       -0.35      0.63 o 
  -5   8   2       36.50       38.12      1.87 o 
  -4   8   2       24.78       26.82      1.59 o 
  -3   8   2        1.85        2.46      0.68 o 
  -2   8   2      327.83      288.57      5.50 o 
  -1   8   2      342.28      296.46      5.21 o 
   0   8   2        2.21        1.32      0.52 o 
   1   8   2      246.02      244.73      4.02 o 
   2   8   2       35.54       36.75      1.52 o 
   3   8   2        5.51        6.39      0.74 o 
   4   8   2      278.25      273.03      5.90 o 
   5   8   2       22.21       15.54      1.55 o 
   6   8   2       59.39       60.60      2.76 o 
   7   8   2      166.61      160.84      4.67 o 
   8   8   2        1.47       -0.16      0.88 o 
   9   8   2       82.82       83.24      3.46 o 
  -7   9   2       52.26       55.42      2.66 o 
  -6   9   2       34.34       40.93      2.12 o 
  -5   9   2       34.00       32.29      1.84 o 
  -4   9   2       46.03       40.95      1.96 o 
  -3   9   2       16.91       11.00      1.16 o 
  -2   9   2        0.13        0.80      0.65 o 
  -1   9   2       28.44       31.15      1.61 o 
   0   9   2       74.54       62.23      2.18 o 
   1   9   2      297.46      297.48      5.70 o 
   2   9   2       53.03       49.55      2.25 o 
   3   9   2       10.98       10.49      1.31 o 
   4   9   2       20.80       19.18      1.89 o 
   5   9   2       48.61       50.50      3.11 o 
   6   9   2      172.46      167.11      4.00 o 
   7   9   2      149.59      153.29      4.71 o 
   8   9   2       14.56       14.77      1.80 o 
  -6  10   2       10.10       12.64      1.47 o 
  -5  10   2       31.56       31.86      1.95 o 
  -4  10   2        2.37        3.42      1.64 o 
  -3  10   2       47.53       45.33      3.01 o 
  -2  10   2       82.73       94.88      3.50 o 
  -1  10   2       18.49       14.41      1.44 o 
   0  10   2       28.25       28.98      1.88 o 
   1  10   2       17.41       17.31      1.79 o 
   2  10   2        0.04        0.07      0.88 o 
   3  10   2        9.59        7.74      1.30 o 
   4  10   2       36.13       38.61      3.45 o 
   5  10   2        6.44       10.31      1.55 o 
   6  10   2       17.47       17.45      1.48 o 
   7  10   2        5.33        8.62      1.55 o 
  -5  11   2       22.46       28.27      2.99 o 
  -4  11   2        0.86        1.34      0.95 o 
  -3  11   2      249.61      267.34      6.74 o 
  -2  11   2        2.61        1.64      0.99 o 
  -1  11   2        1.28       -0.86      0.86 o 
   0  11   2       16.80       12.75      1.79 o 
   1  11   2       23.61       25.48      2.28 o 
   2  11   2        7.82        6.67      1.52 o 
   3  11   2       28.36       26.98      2.35 o 
   4  11   2        2.09        1.58      1.10 o 
   5  11   2        0.11       -0.93      0.93 o 
   6  11   2       36.65       34.25      2.00 o 
  -3  12   2       42.23       50.94      2.78 o 
  -2  12   2        6.10       10.58      4.40 o 
  -1  12   2        6.11        4.58      1.50 o 
   0  12   2       17.26       18.70      3.48 o 
   1  12   2        7.78       10.37      1.84 o 
   2  12   2       41.62       39.04      2.88 o 
   3  12   2        0.01        1.03      1.08 o 
   4  12   2        3.85        4.13      1.56 o 
   0 -11   3        0.13       -0.38      1.50 o 
   1 -11   3        3.82        4.17      1.84 o 
  -4 -10   3       24.44       29.45      4.61 o 
  -3 -10   3       20.31       23.29      3.09 o 
  -2 -10   3        8.91       11.68      1.63 o 
  -1 -10   3       55.23       60.11      3.68 o 
   0 -10   3        5.18        1.97      1.16 o 
   1 -10   3        6.30        5.84      1.28 o 
   2 -10   3       73.77       77.99      4.48 o 
   3 -10   3      105.74      112.60      8.49 o 
   4 -10   3        0.01       -0.64      1.20 o 
   5 -10   3        1.99        0.72      1.48 o 
  -6  -9   3        5.42        8.09      2.55 o 
  -5  -9   3        2.97        0.51      1.49 o 
  -4  -9   3        0.01       -0.94      0.94 o 
  -3  -9   3       58.75       62.50      3.56 o 
  -2  -9   3        1.40        2.15      1.06 o 
  -1  -9   3       43.98       43.31      2.29 o 
   0  -9   3       26.09       31.65      2.25 o 
   1  -9   3       14.47       12.14      1.66 o 
   2  -9   3       26.86       34.68      2.31 o 
   3  -9   3        3.29        3.48      0.97 o 
   4  -9   3       11.45       11.43      3.05 o 
   5  -9   3        1.25        0.44      1.20 o 
   6  -9   3        4.82        6.90      1.85 o 
  -7  -8   3        1.64        2.89      2.16 o 
  -6  -8   3        2.96       -0.05      1.01 o 
  -5  -8   3        0.21        0.20      0.93 o 
  -4  -8   3       38.71       38.58      2.31 o 
  -3  -8   3       39.94       43.52      2.58 o 
  -2  -8   3       68.90       64.05      2.61 o 
  -1  -8   3        3.29        3.59      0.96 o 
   0  -8   3       29.92       32.24      1.83 o 
   1  -8   3       23.62       20.16      1.74 o 
   2  -8   3        0.46        1.43      0.72 o 
   3  -8   3       24.83       24.00      1.14 o 
   4  -8   3       68.56       76.77      2.08 o 
   5  -8   3       15.40       16.07      1.08 o 
   6  -8   3       64.32       66.56      2.31 o 
   7  -8   3       73.53       79.90      3.61 o 
   8  -8   3        5.40        6.72      1.55 o 
  -8  -7   3       29.52       21.39      4.84 o 
  -7  -7   3       25.51       24.35      1.86 o 
  -6  -7   3      105.49       99.67      4.38 o 
  -5  -7   3       35.56       35.37      2.13 o 
  -4  -7   3      382.81      378.22      7.14 o 
  -3  -7   3        7.46       10.97      1.29 o 
  -2  -7   3      310.87      299.75      5.78 o 
  -1  -7   3       24.23       19.86      1.45 o 
   0  -7   3        2.46        2.54      0.75 o 
   1  -7   3      376.83      368.62      7.31 o 
   2  -7   3      331.11      314.04      5.04 o 
   3  -7   3        1.75        1.35      0.49 o 
   4  -7   3       63.50       57.88      1.62 o 
   5  -7   3       54.72       58.39      1.67 o 
   6  -7   3       66.76       65.79      1.87 o 
   7  -7   3        8.25       11.09      1.09 o 
   8  -7   3       17.87       17.16      1.30 o 
   9  -7   3        2.87        1.97      1.15 o 
  -9  -6   3       18.72       17.29      3.03 o 
  -8  -6   3       14.57       11.52      1.90 o 
  -7  -6   3       29.09       30.75      1.95 o 
  -6  -6   3       78.25       77.69      2.68 o 
  -5  -6   3        0.21       -0.39      0.67 o 
  -4  -6   3       64.56       72.22      3.60 o 
  -3  -6   3       27.73       26.44      1.62 o 
  -2  -6   3       10.38       11.69      1.13 o 
  -1  -6   3      369.97      385.09      6.46 o 
   0  -6   3      594.67      582.22      8.65 o 
   1  -6   3       10.12        9.75      1.10 o 
   2  -6   3        6.55        6.08      0.61 o 
   3  -6   3        4.71        9.70      0.66 o 
   4  -6   3      485.21      468.16      5.85 o 
   5  -6   3      673.54      644.14      7.71 o 
   6  -6   3       18.47       16.58      1.00 o 
   7  -6   3       85.51       83.80      2.90 o 
   8  -6   3       13.45       14.88      1.15 o 
   9  -6   3      152.80      160.76      3.80 o 
  -9  -5   3       41.34       44.76      3.09 o 
  -8  -5   3       41.61       41.29      2.75 o 
  -7  -5   3        5.53        4.45      1.01 o 
  -6  -5   3       88.83       91.89      4.49 o 
  -5  -5   3       71.78       75.28      2.33 o 
  -4  -5   3      378.65      374.24      5.82 o 
  -3  -5   3       12.17       10.99      1.41 o 
  -2  -5   3       37.25       27.15      1.56 o 
  -1  -5   3      421.66      424.03      6.62 o 
   0  -5   3      355.05      364.26      5.84 o 
   1  -5   3       74.82       84.16      2.28 o 
   2  -5   3      108.88      109.39      2.12 o 
   3  -5   3      445.41      439.41      5.26 o 
   4  -5   3        9.13        9.31      0.64 o 
   5  -5   3      105.42       95.18      2.01 o 
   6  -5   3        0.09        0.14      0.41 o 
   7  -5   3       14.39       13.82      1.02 o 
   8  -5   3      249.79      255.75      4.29 o 
   9  -5   3        0.04       -0.12      0.61 o 
  10  -5   3       12.50       11.72      1.77 o 
 -10  -4   3       56.58       53.96      4.79 o 
  -9  -4   3        2.42        0.25      1.30 o 
  -8  -4   3        9.14        7.38      1.57 o 
  -7  -4   3      130.75      133.44      4.45 o 
  -6  -4   3       41.56       41.46      2.83 o 
  -5  -4   3       75.16       76.77      2.32 o 
  -4  -4   3      238.35      241.86      4.17 o 
  -3  -4   3      113.17      107.36      2.86 o 
  -2  -4   3       17.21       19.06      1.10 o 
  -1  -4   3        1.85        3.00      0.57 o 
   0  -4   3       56.01       48.42      1.84 o 
   1  -4   3        1.76        3.46      0.49 o 
   2  -4   3      110.77      122.76      2.96 o 
   3  -4   3       11.86       12.21      0.47 o 
   4  -4   3      262.06      252.39      3.43 o 
   5  -4   3      102.79      103.04      2.12 o 
   6  -4   3       58.89       52.39      1.48 o 
   7  -4   3       18.89       17.50      1.00 o 
   8  -4   3       55.68       57.07      1.77 o 
   9  -4   3        1.93        0.80      1.44 o 
  10  -4   3       69.49       76.55      3.13 o 
  11  -4   3        9.28        8.73      1.64 o 
 -10  -3   3      172.31      171.27      5.79 o 
  -9  -3   3       10.03       10.49      1.81 o 
  -8  -3   3        1.22        3.13      1.28 o 
  -7  -3   3       90.14       86.27      5.69 o 
  -6  -3   3      302.71      307.67      7.12 o 
  -5  -3   3      236.22      230.93      3.60 o 
  -4  -3   3      520.42      545.04      6.43 o 
  -3  -3   3       46.83      102.18      3.54 o 
  -2  -3   3      514.12      530.75      7.47 o 
  -1  -3   3       11.34        7.09      0.64 o 
   0  -3   3      620.96      673.38      8.52 o 
   1  -3   3       25.35       21.43      1.46 o 
   2  -3   3      117.99      115.59      3.21 o 
   3  -3   3        0.04        3.96      1.23 o 
   4  -3   3        1.25       -0.14      0.31 o 
   5  -3   3        4.10        2.20      0.41 o 
   6  -3   3      246.62      235.30      3.30 o 
   7  -3   3       34.10       42.14      1.35 o 
   8  -3   3       14.08       17.85      1.00 o 
   9  -3   3       44.47       52.62      1.80 o 
  10  -3   3       28.26       30.70      2.12 o 
  11  -3   3       26.56       23.58      1.84 o 
 -10  -2   3        4.66        3.86      2.40 o 
  -9  -2   3       15.08       15.49      2.04 o 
  -8  -2   3       43.62       46.42      2.22 o 
  -7  -2   3       48.46       51.92      2.15 o 
  -6  -2   3      153.75      151.03      3.42 o 
  -5  -2   3      178.89      167.30      2.98 o 
  -4  -2   3      360.53      364.04      4.63 o 
  -3  -2   3       51.84       54.71      1.27 o 
  -2  -2   3      245.98      238.92      3.82 o 
  -1  -2   3        8.69        7.69      0.36 o 
   0  -2   3      220.01      243.21      4.18 o 
   1  -2   3       82.79       92.83      2.58 o 
   2  -2   3      142.66      132.52      2.50 o 
   3  -2   3      873.07      977.95     10.88 o 
   4  -2   3      266.15      235.63      2.56 o 
   5  -2   3      295.64      295.08      3.24 o 
   6  -2   3      500.32      486.28      5.48 o 
   7  -2   3        0.89        3.10      0.53 o 
   8  -2   3        3.77        2.61      0.57 o 
   9  -2   3      168.53      155.17      3.04 o 
  10  -2   3        0.27       -0.32      0.55 o 
  11  -2   3      100.90      112.41      2.83 o 
 -11  -1   3       92.02       99.49      4.69 o 
 -10  -1   3       29.35       31.38      2.22 o 
  -9  -1   3       13.33       13.40      1.54 o 
  -8  -1   3       63.50       65.27      4.03 o 
  -7  -1   3      430.11      403.14      6.87 o 
  -6  -1   3      272.56      274.68      5.01 o 
  -5  -1   3      182.70      165.79      3.44 o 
  -4  -1   3       56.90       52.14      1.35 o 
  -3  -1   3       68.35       73.95      2.03 o 
  -2  -1   3      283.94      360.20      5.17 o 
  -1  -1   3     3602.54     3764.77     43.37 o 
   0  -1   3     4999.11     5043.90     57.90 o 
   1  -1   3      168.79      180.63      3.97 o 
   2  -1   3      243.08      235.42      3.60 o 
   3  -1   3     1416.23     1488.00     15.74 o 
   4  -1   3      225.67      276.44      2.84 o 
   5  -1   3     1170.17     1196.09     11.69 o 
   6  -1   3        6.90        9.25      0.92 o 
   7  -1   3       14.24       13.02      0.88 o 
   8  -1   3       23.12       24.12      1.10 o 
   9  -1   3      149.84      153.49      2.88 o 
  10  -1   3       36.11       39.60      1.62 o 
  11  -1   3       52.72       55.92      2.00 o 
  12  -1   3        0.10        1.81      0.93 o 
 -11   0   3       10.15        8.30      1.87 o 
 -10   0   3       14.74       12.36      1.72 o 
  -9   0   3       96.78       96.02      3.52 o 
  -8   0   3      159.20      160.25      4.05 o 
  -7   0   3        3.69        1.56      0.78 o 
  -6   0   3      422.80      411.70      6.66 o 
  -5   0   3        2.84        3.18      0.69 o 
  -4   0   3      730.11      751.73      8.85 o 
  -3   0   3       38.16       45.73      1.12 o 
  -2   0   3      374.38      353.71      4.11 o 
  -1   0   3     4573.13     4718.18     77.63 o 
   0   0   3     6558.59     5856.51     96.88 o 
   1   0   3       83.00       93.85      2.25 o 
   2   0   3       16.46       20.99      0.70 o 
   3   0   3       67.55       58.38      1.14 o 
   4   0   3        4.16        8.73      0.52 o 
   5   0   3       17.95       19.68      0.64 o 
   6   0   3       81.75       96.22      1.79 o 
   7   0   3      157.73      153.97      2.55 o 
   8   0   3      151.56      154.23      2.73 o 
   9   0   3       65.90       64.27      1.88 o 
  10   0   3       40.93       43.16      1.80 o 
  11   0   3        0.01       -0.48      0.63 o 
  12   0   3       31.15       41.90      2.04 o 
 -11   1   3        0.76        0.91      1.42 o 
 -10   1   3      149.72      155.00      6.83 o 
  -9   1   3       54.76       52.57      4.09 o 
  -8   1   3       31.60       32.34      1.26 o 
  -7   1   3      145.26      145.93      2.75 o 
  -6   1   3      663.25      675.35      8.16 o 
  -5   1   3      422.37      457.62      6.87 o 
  -4   1   3       27.43       41.86      1.47 o 
  -3   1   3      132.21      141.60      2.33 o 
  -2   1   3       47.32       53.27      1.34 o 
  -1   1   3       29.96       23.65      0.60 o 
   0   1   3     6730.78     6619.36    294.02 o 
   1   1   3     1815.72     1912.35     20.08 o 
   2   1   3      341.63      334.21      3.82 o 
   3   1   3        6.87        8.02      0.68 o 
   4   1   3     1138.66     1213.87     10.21 o 
   5   1   3     2844.56     2915.71     25.51 o 
   6   1   3      368.09      339.72      4.67 o 
   7   1   3      251.59      226.31      3.43 o 
   8   1   3      344.11      355.61      4.67 o 
   9   1   3       18.19       17.80      1.18 o 
  10   1   3      150.89      166.17      3.33 o 
  11   1   3        3.73        4.87      0.98 o 
  12   1   3      154.24      168.11      8.13 o 
 -11   2   3       13.04       11.35      2.09 o 
 -10   2   3      222.07      215.06      6.26 o 
  -9   2   3        9.78       10.27      0.94 o 
  -8   2   3       17.20       16.25      1.00 o 
  -7   2   3      172.50      166.80      3.08 o 
  -6   2   3      124.84      110.55      2.48 o 
  -5   2   3      109.89       99.99      1.89 o 
  -4   2   3       81.54       79.33      2.03 o 
  -3   2   3        0.26        0.47      0.47 o 
  -2   2   3       85.32       87.49      1.52 o 
  -1   2   3       47.52       46.36      1.10 o 
   0   2   3      256.47      295.87      3.15 o 
   1   2   3        0.93        0.30      0.16 o 
   2   2   3      447.69      470.13      4.95 o 
   3   2   3      277.11      289.98      3.82 o 
   4   2   3       49.35       49.49      0.92 o 
   5   2   3       99.21      110.95      1.59 o 
   6   2   3      107.65       95.32      1.94 o 
   7   2   3        0.47        1.26      0.54 o 
   8   2   3      268.78      244.91      3.86 o 
   9   2   3        0.05        2.05      0.64 o 
  10   2   3       85.47       91.31      2.82 o 
  11   2   3       25.08       27.66      1.66 o 
  12   2   3       40.65       40.37      2.06 o 
 -11   3   3       33.09       36.56      3.03 o 
 -10   3   3        0.17        2.33      1.63 o 
  -9   3   3        3.78        6.71      1.78 o 
  -8   3   3        0.49        1.35      0.66 o 
  -7   3   3       73.51       66.81      1.86 o 
  -6   3   3       76.71       77.19      2.72 o 
  -5   3   3      118.39      108.35      2.14 o 
  -4   3   3       79.44       81.97      1.63 o 
  -3   3   3      128.99      136.38      2.57 o 
  -2   3   3      194.01      199.60      5.81 o 
  -1   3   3     1687.21     1693.30     22.89 o 
   0   3   3       82.80       81.55      1.32 o 
   1   3   3       43.69       44.76      0.94 o 
   2   3   3        0.66        0.14      0.25 o 
   3   3   3     1209.71     1337.24     11.89 o 
   4   3   3     1127.58     1146.02     14.33 o 
   5   3   3      174.53      203.79      2.98 o 
   6   3   3      234.64      249.03      5.28 o 
   7   3   3       53.25       50.91      2.37 o 
   8   3   3       16.19       19.35      1.08 o 
   9   3   3      199.53      196.50      3.90 o 
  10   3   3      196.11      185.76      7.81 o 
  11   3   3       68.58       73.48      2.88 o 
  12   3   3       21.42       23.69      1.98 o 
 -10   4   3       34.86       40.71      4.82 o 
  -9   4   3       31.26       32.07      1.69 o 
  -8   4   3        9.39        8.53      0.99 o 
  -7   4   3      490.38      462.51      7.29 o 
  -6   4   3       10.78        9.85      0.92 o 
  -5   4   3        7.39        6.31      0.58 o 
  -4   4   3       95.24       99.48      1.55 o 
  -3   4   3       25.26       23.18      0.84 o 
  -2   4   3       46.33       65.63      1.48 o 
  -1   4   3      906.01     1032.52     15.03 o 
   0   4   3       99.80       85.07      1.22 o 
   1   4   3      396.71      419.75      4.38 o 
   2   4   3        2.12        0.64      0.22 o 
   3   4   3      834.91      910.30     11.64 o 
   4   4   3      677.32      705.17      6.97 o 
   5   4   3       32.56       28.36      1.01 o 
   6   4   3       61.98       56.68      1.52 o 
   7   4   3       46.19       51.97      1.77 o 
   8   4   3        6.62        7.42      0.91 o 
   9   4   3       68.94       70.28      2.41 o 
  10   4   3       52.35       48.97      3.04 o 
  11   4   3       37.60       48.33      2.30 o 
 -10   5   3       17.71       20.30      4.35 o 
  -9   5   3      184.20      181.45      4.19 o 
  -8   5   3       14.19       10.65      1.70 o 
  -7   5   3       35.79       37.13      1.73 o 
  -6   5   3      312.64      284.03      5.10 o 
  -5   5   3        7.84        6.50      0.88 o 
  -4   5   3      268.66      264.64      5.22 o 
  -3   5   3      276.62      252.52      3.65 o 
  -2   5   3       28.03       24.38      1.23 o 
  -1   5   3       33.33       35.93      1.03 o 
   0   5   3     1731.18     1873.53     19.53 o 
   1   5   3       83.63       86.65      1.97 o 
   2   5   3      310.43      325.77      3.78 o 
   3   5   3      401.94      405.85      5.23 o 
   4   5   3       15.32       16.53      0.68 o 
   5   5   3       70.47       71.83      1.60 o 
   6   5   3      239.80      259.39      4.27 o 
   7   5   3       14.75        8.76      0.80 o 
   8   5   3       83.81       78.46      2.35 o 
   9   5   3      143.20      146.45      3.63 o 
  10   5   3        0.58       -0.59      1.51 o 
  11   5   3      223.37      232.45      5.16 o 
  -9   6   3       39.59       39.62      2.86 o 
  -8   6   3        3.81        3.18      0.89 o 
  -7   6   3        6.73        9.33      1.10 o 
  -6   6   3      525.50      523.20      8.14 o 
  -5   6   3     1442.23     1381.24     17.57 o 
  -4   6   3        0.27        0.45      0.53 o 
  -3   6   3       16.11       14.91      1.00 o 
  -2   6   3      331.96      317.02      5.01 o 
  -1   6   3     1045.63     1122.44     12.19 o 
   0   6   3      711.19      777.50      7.45 o 
   1   6   3      196.87      177.90      2.85 o 
   2   6   3      237.63      252.31      3.67 o 
   3   6   3        8.94       11.48      0.66 o 
   4   6   3       18.64       15.68      1.50 o 
   5   6   3       93.01       96.24      2.50 o 
   6   6   3        3.49        1.77      0.80 o 
   7   6   3       32.51       28.04      1.25 o 
   8   6   3      128.62      128.63      3.68 o 
   9   6   3      121.12      115.24      3.26 o 
  10   6   3       10.35       11.87      1.71 o 
  11   6   3       16.37       17.52      3.40 o 
  -9   7   3        3.59        1.78      1.26 o 
  -8   7   3       27.75       28.03      1.73 o 
  -7   7   3       18.06       17.60      1.39 o 
  -6   7   3       34.50       31.22      1.68 o 
  -5   7   3       35.67       38.73      1.75 o 
  -4   7   3       42.08       43.50      1.87 o 
  -3   7   3       70.74       69.26      2.13 o 
  -2   7   3      126.62      127.95      2.91 o 
  -1   7   3       33.88       39.77      2.06 o 
   0   7   3       80.09       83.80      1.90 o 
   1   7   3       19.71       23.85      0.90 o 
   2   7   3      385.32      365.25      5.09 o 
   3   7   3      194.90      197.99      3.57 o 
   4   7   3      359.60      365.64      5.35 o 
   5   7   3      101.48       99.23      3.15 o 
   6   7   3       40.36       42.83      1.87 o 
   7   7   3      140.00      127.06      4.05 o 
   8   7   3        0.18        0.17      0.71 o 
   9   7   3        6.41        6.00      2.55 o 
  10   7   3      101.62      105.73      5.17 o 
  -8   8   3       36.24       40.83      3.59 o 
  -7   8   3       55.62       54.32      2.32 o 
  -6   8   3       46.41       45.33      2.06 o 
  -5   8   3        5.67        6.86      1.00 o 
  -4   8   3       10.64        9.62      1.66 o 
  -3   8   3       19.68       25.49      1.44 o 
  -2   8   3        0.41        1.33      0.60 o 
  -1   8   3       51.76       59.73      2.37 o 
   0   8   3        9.39       11.59      0.98 o 
   1   8   3       24.15       23.10      1.12 o 
   2   8   3       25.94       28.71      1.48 o 
   3   8   3      168.71      169.85      3.27 o 
   4   8   3      532.17      527.26      7.21 o 
   5   8   3        4.15        2.86      0.73 o 
   6   8   3        0.02        0.70      0.67 o 
   7   8   3        7.74        8.03      1.11 o 
   8   8   3       50.55       55.58      3.56 o 
   9   8   3        4.77        1.92      1.16 o 
  -7   9   3       22.64       17.80      2.05 o 
  -6   9   3       72.86       78.61      4.15 o 
  -5   9   3       13.71       10.78      2.27 o 
  -4   9   3        1.07        1.40      0.74 o 
  -3   9   3      162.28      157.39      3.73 o 
  -2   9   3        2.67        0.51      0.65 o 
  -1   9   3        0.42        1.15      0.64 o 
   0   9   3       88.36       79.92      2.45 o 
   1   9   3       30.99       31.26      1.85 o 
   2   9   3       39.71       37.46      1.76 o 
   3   9   3       16.38       20.04      1.88 o 
   4   9   3        4.57        3.25      0.98 o 
   5   9   3        8.62        7.85      1.24 o 
   6   9   3        0.23        2.16      1.06 o 
   7   9   3        2.86        2.86      0.92 o 
   8   9   3       88.07       85.64      3.58 o 
   9   9   3        1.66        1.33      1.12 o 
  -6  10   3       41.97       52.11      3.40 o 
  -5  10   3       44.79       44.26      4.05 o 
  -4  10   3      123.46      143.62      4.51 o 
  -3  10   3        6.49        7.52      1.10 o 
  -2  10   3       40.53       37.49      2.55 o 
  -1  10   3       73.27       62.45      2.35 o 
   0  10   3        4.32        4.97      1.13 o 
   1  10   3        5.07        7.11      1.40 o 
   2  10   3        6.53        6.97      1.72 o 
   3  10   3        8.69       10.84      1.72 o 
   4  10   3       41.10       48.15      2.45 o 
   5  10   3      125.46      131.77      6.49 o 
   6  10   3      335.83      336.56      8.55 o 
   7  10   3       29.27       29.34      2.13 o 
   8  10   3        9.83        7.30      2.12 o 
  -5  11   3       21.15       23.00      1.81 o 
  -4  11   3        0.30       -0.32      0.80 o 
  -3  11   3       35.15       31.92      2.58 o 
  -2  11   3        6.30        5.07      1.08 o 
  -1  11   3        1.14        1.27      1.23 o 
   0  11   3        8.42        8.18      1.58 o 
   1  11   3       13.81       12.19      1.71 o 
   2  11   3        0.58        0.22      1.04 o 
   3  11   3        9.12        9.04      1.67 o 
   4  11   3       68.45       68.69      4.75 o 
   5  11   3       13.25       12.80      2.31 o 
   6  11   3        5.94        8.14      1.60 o 
  -3  12   3       20.95       21.01      2.23 o 
  -2  12   3       83.28      104.65      8.49 o 
  -1  12   3       46.97       44.54      2.98 o 
   0  12   3       15.76       19.30      2.33 o 
   1  12   3       38.02       47.48      3.06 o 
   2  12   3       66.79       72.18      3.79 o 
   3  12   3       49.33       49.49      3.23 o 
   4  12   3       35.11       38.48      2.85 o 
  -3 -10   4        9.34       11.30      3.48 o 
  -2 -10   4        2.16        1.01      1.29 o 
  -1 -10   4        7.42        3.34      2.77 o 
   0 -10   4       10.37       12.58      2.45 o 
   1 -10   4        0.02       -1.15      1.15 o 
   2 -10   4       25.61       23.91      2.51 o 
   3 -10   4        7.60        9.24      3.43 o 
  -5  -9   4        1.50        0.97      1.60 o 
  -4  -9   4        9.79        7.69      1.89 o 
  -3  -9   4       57.58       57.61      3.52 o 
  -2  -9   4       78.40       84.67      3.94 o 
  -1  -9   4      197.56      204.47      6.11 o 
   0  -9   4        4.56        1.82      1.43 o 
   1  -9   4       54.49       58.10      3.95 o 
   2  -9   4        9.92       11.87      1.86 o 
   3  -9   4       31.71       34.06      2.37 o 
   4  -9   4        0.03        0.83      1.19 o 
   5  -9   4       21.19       22.77      4.14 o 
   6  -9   4       18.31       20.82      2.62 o 
  -6  -8   4       33.70       39.20      3.47 o 
  -5  -8   4      100.08       90.05      3.55 o 
  -4  -8   4       91.45       91.39      4.13 o 
  -3  -8   4       96.96       94.86      4.06 o 
  -2  -8   4      361.28      345.95     12.69 o 
  -1  -8   4       50.72       48.81      2.86 o 
   0  -8   4       48.06       54.45      3.65 o 
   1  -8   4      478.91      469.90     12.12 o 
   2  -8   4        1.41        1.48      0.99 o 
   3  -8   4        2.77        2.70      1.49 o 
   4  -8   4       17.79       19.44      2.23 o 
   5  -8   4        0.41        0.13      0.85 o 
   6  -8   4        6.01        7.72      1.39 o 
   7  -8   4       20.78       19.57      3.39 o 
  -7  -7   4       34.59       28.21      2.31 o 
  -6  -7   4       15.07       12.73      1.66 o 
  -5  -7   4       71.50       66.74      2.93 o 
  -4  -7   4      269.30      278.09      7.22 o 
  -3  -7   4       19.73       21.73      3.36 o 
  -2  -7   4       98.33       91.97      3.80 o 
  -1  -7   4        0.09       -0.71      0.73 o 
   0  -7   4       64.01       65.68      3.13 o 
   1  -7   4        0.07        0.43      1.01 o 
   2  -7   4       33.30       33.97      4.22 o 
   3  -7   4      289.26      277.14      8.54 o 
   4  -7   4        1.55        0.98      0.95 o 
   5  -7   4       96.11       98.96      3.26 o 
   6  -7   4       56.37       55.71      3.59 o 
   7  -7   4        0.95        1.06      0.93 o 
   8  -7   4      208.28      223.89      6.20 o 
  -8  -6   4       11.40       13.07      2.54 o 
  -7  -6   4       19.88       22.28      2.04 o 
  -6  -6   4        0.00        0.48      0.91 o 
  -5  -6   4      144.14      143.87      4.08 o 
  -4  -6   4       32.04       28.03      1.86 o 
  -3  -6   4       91.65       85.24      3.49 o 
  -2  -6   4       57.36       57.64      3.30 o 
  -1  -6   4       70.05       66.63      2.90 o 
   0  -6   4       30.35       25.73      1.95 o 
   1  -6   4      606.51      550.39     12.63 o 
   2  -6   4        0.08       -0.09      1.14 o 
   3  -6   4      200.09      198.07      6.55 o 
   4  -6   4       43.31       37.54      1.62 o 
   5  -6   4       10.74       10.97      1.12 o 
   6  -6   4       15.02       16.08      1.29 o 
   7  -6   4       22.79       25.11      1.99 o 
   8  -6   4       33.39       36.26      2.10 o 
   9  -6   4       30.66       36.50      2.50 o 
  -9  -5   4        1.84       -0.76      2.11 o 
  -8  -5   4       16.93       19.53      4.14 o 
  -7  -5   4       14.82       15.38      1.95 o 
  -6  -5   4        3.07        3.90      1.11 o 
  -5  -5   4      223.67      234.52     10.89 o 
  -4  -5   4      105.27       88.47      2.95 o 
  -3  -5   4      208.86      190.64      5.20 o 
  -2  -5   4        5.54        6.53      1.18 o 
  -1  -5   4       31.20       25.80      1.81 o 
   0  -5   4        7.73        7.41      1.48 o 
   1  -5   4      172.93      176.81      4.85 o 
   2  -5   4      172.53      168.46      3.65 o 
   3  -5   4        0.05       -0.39      0.39 o 
   4  -5   4       25.79       24.48      1.25 o 
   5  -5   4       13.91       13.54      1.10 o 
   6  -5   4       47.64       46.56      1.87 o 
   7  -5   4       35.27       35.87      1.78 o 
   8  -5   4       79.75       79.09      3.21 o 
   9  -5   4        7.61        5.35      1.16 o 
  10  -5   4       56.97       61.23      4.89 o 
  -9  -4   4       37.81       42.73      3.81 o 
  -8  -4   4        1.13        0.06      1.40 o 
  -7  -4   4      252.20      262.00      6.72 o 
  -6  -4   4      125.19      117.74      3.63 o 
  -5  -4   4      409.18      409.25     13.35 o 
  -4  -4   4       45.33       42.49      2.01 o 
  -3  -4   4        0.15        1.01      0.72 o 
  -2  -4   4      275.30      256.05      5.76 o 
  -1  -4   4       78.04       64.41      1.93 o 
   0  -4   4       53.39       51.59      1.65 o 
   1  -4   4      143.22      144.33      2.96 o 
   2  -4   4      447.71      450.92      7.26 o 
   3  -4   4      217.56      209.63      3.47 o 
   4  -4   4        0.83        0.89      0.41 o 
   5  -4   4      182.01      183.87      3.49 o 
   6  -4   4       18.27       13.73      1.05 o 
   7  -4   4      126.06      120.08      2.98 o 
   8  -4   4        4.77        2.42      0.49 o 
   9  -4   4       73.50       69.66      2.55 o 
  10  -4   4       38.41       34.43      2.17 o 
 -10  -3   4        1.58        1.37      2.11 o 
  -9  -3   4       10.01        6.89      2.10 o 
  -8  -3   4      464.43      446.58     11.75 o 
  -7  -3   4       18.28       17.24      2.38 o 
  -6  -3   4      335.55      339.04      6.53 o 
  -5  -3   4       53.21       59.20      2.33 o 
  -4  -3   4        3.68        1.96      0.69 o 
  -3  -3   4       15.69       19.79      1.06 o 
  -2  -3   4      126.31      120.08      2.66 o 
  -1  -3   4       10.66       11.42      0.78 o 
   0  -3   4      170.74      174.95      2.60 o 
   1  -3   4        0.90        1.53      0.35 o 
   2  -3   4      353.56      376.27      6.00 o 
   3  -3   4       73.68       58.93      1.48 o 
   4  -3   4       14.16       13.76      1.12 o 
   5  -3   4        8.97        6.16      0.70 o 
   6  -3   4      210.39      180.97      3.96 o 
   7  -3   4      446.33      440.57      5.56 o 
   8  -3   4        7.39        6.01      1.08 o 
   9  -3   4       91.27       91.83      2.10 o 
  10  -3   4        1.57        3.18      0.77 o 
  11  -3   4        0.10        0.99      0.89 o 
 -10  -2   4       53.92       59.06      7.96 o 
  -9  -2   4       13.30        9.15      2.27 o 
  -8  -2   4      772.82      754.82     16.94 o 
  -7  -2   4      388.73      399.11     10.32 o 
  -6  -2   4        7.24        9.12      1.08 o 
  -5  -2   4        3.03        2.46      0.70 o 
  -4  -2   4      766.15      767.85      9.37 o 
  -3  -2   4       56.58       53.53      1.49 o 
  -2  -2   4     1051.75     1079.66     15.99 o 
  -1  -2   4       35.45       34.13      1.32 o 
   0  -2   4       21.28       20.49      0.96 o 
   1  -2   4       22.78       17.26      1.12 o 
   2  -2   4      267.49      290.24      6.56 o 
   3  -2   4      175.51      151.86      2.49 o 
   4  -2   4      264.47      273.45      4.00 o 
   5  -2   4      130.01      128.35      2.96 o 
   6  -2   4      114.98      118.64      2.43 o 
   7  -2   4      338.31      322.86      4.13 o 
   8  -2   4        0.07       -0.34      0.40 o 
   9  -2   4        7.05        9.43      0.78 o 
  10  -2   4       29.94       30.53      1.49 o 
  11  -2   4        0.10        0.57      0.61 o 
 -10  -1   4      100.15      103.91      5.72 o 
  -9  -1   4        5.96        3.25      1.98 o 
  -8  -1   4        5.02        6.47      1.38 o 
  -7  -1   4       66.89       60.01      2.78 o 
  -6  -1   4      212.24      214.52      5.12 o 
  -5  -1   4      145.04      160.75      2.87 o 
  -4  -1   4      243.85      255.46      3.65 o 
  -3  -1   4      271.52      267.59      5.02 o 
  -2  -1   4      301.03      323.80      4.52 o 
  -1  -1   4      337.48      336.42      5.09 o 
   0  -1   4       14.25       17.05      0.97 o 
   1  -1   4     1221.55     1215.31     17.14 o 
   2  -1   4      239.77      264.01      6.10 o 
   3  -1   4      256.72      270.38      3.65 o 
   4  -1   4       60.24       48.60      1.22 o 
   5  -1   4     1020.46     1050.49     11.66 o 
   6  -1   4       62.06       51.13      1.50 o 
   7  -1   4        1.05        1.42      0.55 o 
   8  -1   4       82.53       78.44      1.88 o 
   9  -1   4        0.27        0.53      0.58 o 
  10  -1   4       26.61       27.03      1.30 o 
  11  -1   4        0.01        0.74      0.62 o 
 -10   0   4       32.89       36.11      2.86 o 
  -9   0   4       43.19       41.56      2.76 o 
  -8   0   4       11.10        7.46      1.60 o 
  -7   0   4       83.43       79.67      3.18 o 
  -6   0   4      124.10      116.11      4.04 o 
  -5   0   4        0.65        0.23      0.50 o 
  -4   0   4      124.72      125.87      2.59 o 
  -3   0   4        9.09        4.54      0.56 o 
  -2   0   4      540.73      602.06      6.58 o 
  -1   0   4      753.49      739.52      8.58 o 
   0   0   4     4427.85     4613.96    126.20 o 
   1   0   4       21.31       21.58      1.78 o 
   2   0   4      943.33      907.33     10.15 o 
   3   0   4     1203.26     1183.96     16.68 o 
   4   0   4      494.74      471.32      4.90 o 
   5   0   4        6.31        9.45      0.80 o 
   6   0   4      156.95      141.48      1.84 o 
   7   0   4       28.97       32.41      1.07 o 
   8   0   4       42.80       44.78      1.35 o 
   9   0   4        0.64        1.80      0.55 o 
  10   0   4       78.97       92.15      2.22 o 
  11   0   4       61.60       59.75      2.13 o 
  12   0   4        8.13        9.41      1.14 o 
 -10   1   4        1.05        1.29      2.90 o 
  -9   1   4       70.77       72.65      7.54 o 
  -8   1   4        0.03       -0.57      0.95 o 
  -7   1   4      173.27      169.68      4.74 o 
  -6   1   4       54.68       56.65      2.14 o 
  -5   1   4       89.65       87.48      2.41 o 
  -4   1   4       94.74       98.68      2.11 o 
  -3   1   4       53.36       52.17      1.31 o 
  -2   1   4      850.06      915.20     10.21 o 
  -1   1   4     1528.15     1611.64     17.26 o 
   0   1   4     1532.41     1593.93     19.02 o 
   1   1   4        0.81        2.66      0.64 o 
   2   1   4      221.82      230.32      3.18 o 
   3   1   4       53.52       68.26      1.43 o 
   4   1   4        1.46        1.92      0.34 o 
   5   1   4        4.50        3.61      0.41 o 
   6   1   4        5.04        3.09      0.30 o 
   7   1   4      486.82      463.64      5.34 o 
   8   1   4       15.29       18.63      1.51 o 
   9   1   4       13.76       17.00      0.99 o 
  10   1   4        6.98        9.38      0.95 o 
  11   1   4        1.19        0.39      0.77 o 
  12   1   4        2.45        3.01      0.92 o 
 -10   2   4       64.73       61.71      4.66 o 
  -9   2   4       35.25       31.40      4.71 o 
  -8   2   4      165.06      153.28      6.15 o 
  -7   2   4      251.63      235.12      4.93 o 
  -6   2   4       58.12       58.19      2.16 o 
  -5   2   4       67.97       61.12      2.02 o 
  -4   2   4      323.88      350.79      5.45 o 
  -3   2   4      828.02      863.46     13.28 o 
  -2   2   4      491.60      477.62      5.78 o 
  -1   2   4      243.97      261.07      3.79 o 
   0   2   4       21.21       23.35      1.08 o 
   1   2   4       35.19       28.73      0.58 o 
   2   2   4       75.79       68.45      1.31 o 
   3   2   4     1096.74     1176.78     10.85 o 
   4   2   4     1023.24     1065.84     13.00 o 
   5   2   4      496.03      539.88      6.26 o 
   6   2   4      392.75      407.53      4.09 o 
   7   2   4      604.04      632.84      6.84 o 
   8   2   4       75.12       78.21      1.80 o 
   9   2   4      381.41      386.29      6.85 o 
  10   2   4       15.53       11.96      1.11 o 
  11   2   4       25.98       29.55      2.48 o 
  12   2   4       13.07       11.99      1.29 o 
 -10   3   4       57.20       48.63      3.23 o 
  -9   3   4       23.47       18.71      2.85 o 
  -8   3   4      876.87      825.25     14.48 o 
  -7   3   4      242.91      212.92      5.57 o 
  -6   3   4       25.62       31.33      2.01 o 
  -5   3   4       57.59       58.10      2.43 o 
  -4   3   4       79.87       71.03      1.99 o 
  -3   3   4       33.49       32.56      1.21 o 
  -2   3   4      824.04      794.33     11.68 o 
  -1   3   4       36.54       34.14      0.88 o 
   0   3   4      590.77      640.87      7.18 o 
   1   3   4       72.94       70.98      1.60 o 
   2   3   4      209.04      214.92      3.31 o 
   3   3   4       64.13       69.05      1.55 o 
   4   3   4       10.11       17.23      1.34 o 
   5   3   4       54.68       49.78      1.00 o 
   6   3   4       38.44       47.97      1.26 o 
   7   3   4      296.67      298.35      4.13 o 
   8   3   4        0.00       -0.44      0.48 o 
   9   3   4        1.24        0.61      0.65 o 
  10   3   4        6.91        6.95      1.03 o 
  11   3   4       47.14       49.84      2.95 o 
  12   3   4       19.89       20.67      1.63 o 
 -10   4   4       70.12       74.49      3.93 o 
  -9   4   4       15.52       17.73      2.17 o 
  -8   4   4       15.05       15.22      2.22 o 
  -7   4   4        0.00        0.28      1.01 o 
  -6   4   4      181.55      172.12      4.75 o 
  -5   4   4       86.20       88.52      4.61 o 
  -4   4   4      244.23      224.20      5.54 o 
  -3   4   4      249.02      256.92      5.16 o 
  -2   4   4      953.10      971.14     14.30 o 
  -1   4   4      348.17      377.96      9.40 o 
   0   4   4      110.85      134.07      2.03 o 
   1   4   4      398.29      395.49      8.03 o 
   2   4   4       11.17       12.83      0.76 o 
   3   4   4        1.28        0.36      0.48 o 
   4   4   4        5.63        7.72      0.40 o 
   5   4   4       72.58       70.58      1.22 o 
   6   4   4        1.83        2.14      0.52 o 
   7   4   4        9.62       10.93      0.92 o 
   8   4   4       63.30       71.04      2.71 o 
   9   4   4      205.00      205.13      4.29 o 
  10   4   4      107.28      114.25      6.12 o 
  11   4   4       84.13       89.76      2.94 o 
 -10   5   4        8.86       14.12      2.73 o 
  -9   5   4        0.03       -0.55      1.18 o 
  -8   5   4      250.18      248.90      6.65 o 
  -7   5   4       67.35       66.19      3.38 o 
  -6   5   4      667.66      641.44     11.56 o 
  -5   5   4       10.71        9.31      1.31 o 
  -4   5   4      130.36      124.38      3.61 o 
  -3   5   4      423.09      419.68     12.11 o 
  -2   5   4      165.04      165.05      5.90 o 
  -1   5   4      280.48      274.11      5.14 o 
   0   5   4      230.05      271.95      4.11 o 
   1   5   4      290.96      345.00      4.97 o 
   2   5   4      410.49      409.85      5.71 o 
   3   5   4      317.61      296.80      3.34 o 
   4   5   4       21.54       18.18      0.80 o 
   5   5   4       32.26       30.43      1.39 o 
   6   5   4       38.38       38.71      1.45 o 
   7   5   4       11.28        7.76      0.91 o 
   8   5   4       53.56       61.75      2.03 o 
   9   5   4        6.27        6.66      1.11 o 
  10   5   4       72.94       75.52      2.64 o 
  11   5   4        0.05        1.07      0.91 o 
  -9   6   4       26.21       30.70      2.74 o 
  -8   6   4        6.57        4.60      1.51 o 
  -7   6   4      177.32      169.98      5.22 o 
  -6   6   4        3.30        2.01      1.83 o 
  -5   6   4       33.58       32.73      3.01 o 
  -4   6   4       86.73       83.22      4.30 o 
  -3   6   4        3.79        3.28      0.92 o 
  -2   6   4       69.74       68.27      1.67 o 
  -1   6   4      220.13      200.48      3.29 o 
   0   6   4       40.60       44.47      0.94 o 
   1   6   4      508.05      511.80      5.45 o 
   2   6   4        1.34        1.97      0.34 o 
   3   6   4      160.64      158.64      2.80 o 
   4   6   4       75.98       77.10      1.91 o 
   5   6   4      238.16      203.93      3.62 o 
   6   6   4        9.87       12.10      0.97 o 
   7   6   4       55.75       42.19      1.87 o 
   8   6   4      218.04      222.16      3.99 o 
   9   6   4        0.12        0.08      0.93 o 
  10   6   4       38.68       34.46      1.89 o 
  11   6   4        0.41        1.46      0.97 o 
  -9   7   4      106.45      120.53      4.89 o 
  -8   7   4        5.85        9.21      2.39 o 
  -7   7   4       73.80       71.07      3.43 o 
  -6   7   4       25.12       21.23      1.45 o 
  -5   7   4        4.23        4.10      0.76 o 
  -4   7   4      255.19      267.71      4.74 o 
  -3   7   4      662.25      615.63     10.89 o 
  -2   7   4       60.48       61.64      1.86 o 
  -1   7   4      258.62      259.83      4.35 o 
   0   7   4       12.17       16.15      1.27 o 
   1   7   4       80.32       92.53      1.95 o 
   2   7   4        0.33       -0.03      0.48 o 
   3   7   4      359.66      377.10      5.36 o 
   4   7   4      183.65      174.36      3.24 o 
   5   7   4      231.57      207.33      3.69 o 
   6   7   4       24.71       17.88      1.25 o 
   7   7   4      142.00      145.45      6.11 o 
   8   7   4        5.14        8.94      0.97 o 
   9   7   4       19.40       17.56      1.46 o 
  10   7   4       12.40       12.75      1.60 o 
  -8   8   4        6.80        9.68      1.79 o 
  -7   8   4       40.84       42.93      2.81 o 
  -6   8   4       24.08       27.15      1.52 o 
  -5   8   4      155.05      153.33      3.49 o 
  -4   8   4      119.23      108.78      2.84 o 
  -3   8   4       13.75       10.69      1.30 o 
  -2   8   4      477.28      422.02      6.64 o 
  -1   8   4      137.38      147.37      3.19 o 
   0   8   4        6.90       12.21      0.97 o 
   1   8   4       90.96       87.54      2.31 o 
   2   8   4      107.90       99.38      2.56 o 
   3   8   4        3.12        1.56      0.72 o 
   4   8   4      430.99      416.43      6.04 o 
   5   8   4        6.36        4.49      0.92 o 
   6   8   4       16.36       17.76      1.37 o 
   7   8   4       33.30       33.00      1.96 o 
   8   8   4        4.94        2.95      1.22 o 
   9   8   4        1.21        0.15      1.05 o 
  10   8   4        0.00        0.07      1.09 o 
  -7   9   4       18.71       18.47      2.13 o 
  -6   9   4       40.90       43.65      2.79 o 
  -5   9   4        1.17        1.38      0.78 o 
  -4   9   4       89.66       91.68      2.74 o 
  -3   9   4        0.34       -0.30      0.60 o 
  -2   9   4      258.42      254.95      4.85 o 
  -1   9   4      173.46      131.08      3.19 o 
   0   9   4        6.02        7.72      1.08 o 
   1   9   4       85.04       84.61      2.83 o 
   2   9   4      316.19      296.64      8.40 o 
   3   9   4       25.51       25.28      1.34 o 
   4   9   4      192.27      180.93      3.61 o 
   5   9   4       23.40       25.31      1.42 o 
   6   9   4       87.64       88.79      3.26 o 
   7   9   4       45.97       45.94      2.56 o 
   8   9   4       63.90       78.89      2.79 o 
   9   9   4       74.32       74.26      3.34 o 
  -6  10   4       27.39       29.55      2.99 o 
  -5  10   4        8.11        7.76      1.17 o 
  -4  10   4       77.75       76.37      2.63 o 
  -3  10   4        0.12       -0.68      0.68 o 
  -2  10   4       39.86       40.99      1.95 o 
  -1  10   4        7.38        5.40      1.09 o 
   0  10   4       53.77       53.95      3.19 o 
   1  10   4       13.28       17.46      1.55 o 
   2  10   4       18.88       15.89      1.53 o 
   3  10   4       42.30       43.68      2.19 o 
   4  10   4        0.01        0.65      0.99 o 
   5  10   4       28.75       32.39      2.15 o 
   6  10   4       19.07       22.50      1.93 o 
   7  10   4        4.16        1.53      1.55 o 
   8  10   4        1.28        0.86      0.89 o 
  -5  11   4        0.94        2.42      1.25 o 
  -4  11   4       17.27       14.37      1.80 o 
  -3  11   4       34.06       33.23      1.91 o 
  -2  11   4       23.01       26.71      2.04 o 
  -1  11   4        4.04        4.89      1.18 o 
   0  11   4        2.32        3.03      1.36 o 
   1  11   4      115.73      133.68      4.67 o 
   2  11   4       16.58       19.50      4.80 o 
   3  11   4      128.77      134.93      4.82 o 
   4  11   4        2.37        2.77      1.31 o 
   5  11   4        7.24        5.26      1.48 o 
   6  11   4        7.48        6.59      2.02 o 
  -3  12   4        1.20       -0.18      1.41 o 
  -2  12   4       19.77       23.43      3.12 o 
  -1  12   4        4.24        3.97      1.40 o 
   0  12   4        2.75        3.48      1.43 o 
   1  12   4       14.20       14.21      1.93 o 
   2  12   4        1.21        1.66      1.25 o 
   3  12   4        2.54        0.34      1.18 o 
   4  12   4        6.11        4.52      1.52 o 
  -3  -9   5      277.14      288.80      8.18 o 
  -2  -9   5       28.48       29.53      3.19 o 
  -1  -9   5       81.32       82.47      4.96 o 
   0  -9   5       33.53       30.56      3.24 o 
   1  -9   5        8.11        9.65      2.24 o 
   2  -9   5       10.36        9.08      1.80 o 
   3  -9   5       50.78       52.93      3.02 o 
   4  -9   5        0.20       -0.46      1.30 o 
   5  -9   5       10.29       12.99      2.25 o 
  -5  -8   5      221.11      246.82      6.27 o 
  -4  -8   5       43.39       41.87      2.57 o 
  -3  -8   5       47.66       58.50      3.52 o 
  -2  -8   5      156.52      167.16      7.19 o 
  -1  -8   5       49.84       45.43      2.96 o 
   0  -8   5        4.43        3.12      1.65 o 
   1  -8   5      246.78      247.21     11.18 o 
   2  -8   5       11.92       12.21      2.21 o 
   3  -8   5       28.89       29.82      2.54 o 
   4  -8   5       14.83       15.54      2.16 o 
   5  -8   5        7.41        6.76      1.74 o 
   6  -8   5       52.34       57.16      3.72 o 
  -6  -7   5       34.26       37.64      2.57 o 
  -5  -7   5       54.47       66.95      3.10 o 
  -4  -7   5       10.18       10.14      1.44 o 
  -3  -7   5        1.47        0.62      1.03 o 
  -2  -7   5        7.34        7.28      1.57 o 
  -1  -7   5        0.35       -0.15      0.84 o 
   0  -7   5      328.30      315.67      9.77 o 
   1  -7   5        1.26        0.90      1.09 o 
   2  -7   5      120.04      111.46      5.08 o 
   3  -7   5       15.62       16.90      2.37 o 
   4  -7   5       22.96       26.70      2.42 o 
   5  -7   5       17.94       14.72      2.62 o 
   6  -7   5       10.10        9.48      1.84 o 
   7  -7   5        9.50       10.19      1.97 o 
   8  -7   5       33.52       45.01      4.29 o 
  -7  -6   5       14.92       13.27      1.84 o 
  -6  -6   5      134.69      137.43      4.36 o 
  -5  -6   5       38.96       43.86      2.47 o 
  -4  -6   5       24.41       26.95      2.03 o 
  -3  -6   5        0.32        0.66      1.00 o 
  -2  -6   5       18.24       19.25      1.92 o 
  -1  -6   5      206.24      192.30      5.44 o 
   0  -6   5       43.97       38.97      3.06 o 
   1  -6   5       90.99       83.78      4.18 o 
   2  -6   5       69.73       76.65      6.07 o 
   3  -6   5      613.54      551.19     13.13 o 
   4  -6   5      244.29      235.87      6.44 o 
   5  -6   5      177.73      173.33      5.51 o 
   6  -6   5       14.78       12.50      1.59 o 
   7  -6   5       63.38       65.78      3.03 o 
   8  -6   5        6.23        7.88      1.47 o 
   9  -6   5        2.44        5.24      1.63 o 
  -8  -5   5       18.16       14.77      2.69 o 
  -7  -5   5        8.45        6.27      1.49 o 
  -6  -5   5      144.99      142.85      4.30 o 
  -5  -5   5       24.91       26.53      2.06 o 
  -4  -5   5      153.83      161.69      4.92 o 
  -3  -5   5       13.94        9.11      1.73 o 
  -2  -5   5       87.81       68.10      3.28 o 
  -1  -5   5      283.13      261.58      6.29 o 
   0  -5   5      217.06      213.45      6.42 o 
   1  -5   5       35.49       35.96      2.71 o 
   2  -5   5      143.51      126.38      7.30 o 
   3  -5   5      420.81      382.71      9.71 o 
   4  -5   5        5.47        6.12      0.93 o 
   5  -5   5      777.00      721.42     11.09 o 
   6  -5   5        2.69        3.57      0.97 o 
   7  -5   5        6.92        8.23      1.32 o 
   8  -5   5       38.98       39.49      2.45 o 
   9  -5   5        0.31        0.18      1.05 o 
  -9  -4   5       34.01       39.64      3.80 o 
  -8  -4   5       19.77       24.78      2.98 o 
  -7  -4   5       74.60       72.09      3.12 o 
  -6  -4   5        2.88        1.97      1.03 o 
  -5  -4   5       78.15       73.71      2.81 o 
  -4  -4   5      104.18      106.47      3.39 o 
  -3  -4   5       74.62       72.82      3.07 o 
  -2  -4   5       19.00       18.93      1.67 o 
  -1  -4   5      404.75      407.42      8.18 o 
   0  -4   5      256.77      244.22      8.15 o 
   2  -4   5       48.42       56.89      2.39 o 
   3  -4   5      185.53      181.35      3.83 o 
   4  -4   5        1.29        2.74      1.11 o 
   5  -4   5       12.77        8.92      1.07 o 
   6  -4   5      151.48      150.84      3.96 o 
   7  -4   5      147.24      150.91      6.03 o 
   8  -4   5        2.43        3.25      1.10 o 
   9  -4   5        3.33        2.59      1.11 o 
  10  -4   5       18.38       17.84      1.70 o 
  -9  -3   5        2.08        1.38      1.78 o 
  -8  -3   5       76.90       86.68      4.72 o 
  -7  -3   5       12.20       16.85      2.00 o 
  -6  -3   5      204.79      183.45      4.65 o 
  -5  -3   5      655.98      647.65     10.29 o 
  -4  -3   5      222.74      213.51     10.91 o 
  -3  -3   5      462.63      458.37      7.62 o 
  -2  -3   5       74.04       74.24      2.83 o 
  -1  -3   5       76.63       72.02      4.05 o 
   0  -3   5       27.51       27.49      2.30 o 
   1  -3   5     1154.42     1108.37     19.85 o 
   2  -3   5       46.18       48.82      4.80 o 
   3  -3   5        5.86        5.18      0.70 o 
   4  -3   5       88.02       97.00      2.62 o 
   5  -3   5       31.04       25.57      1.51 o 
   6  -3   5      207.09      195.79      4.44 o 
   7  -3   5       79.41       57.94      2.46 o 
   8  -3   5        0.33       -0.74      0.74 o 
   9  -3   5        0.00        0.37      0.67 o 
  10  -3   5       14.05       14.63      1.78 o 
  11  -3   5       22.73       25.73      2.41 o 
 -10  -2   5       19.47       16.37      4.22 o 
  -9  -2   5        3.56        4.43      2.09 o 
  -8  -2   5        3.62        1.55      1.65 o 
  -7  -2   5       58.57       51.92      3.44 o 
  -6  -2   5       87.11       87.65      4.02 o 
  -5  -2   5      115.18      110.85      3.26 o 
  -4  -2   5      192.11      181.63      4.26 o 
  -3  -2   5       24.45       20.42      1.52 o 
  -2  -2   5       15.20       14.17      0.96 o 
  -1  -2   5      598.47      613.58      7.48 o 
   0  -2   5       35.85       28.21      1.25 o 
   1  -2   5      343.83      343.77      7.44 o 
   2  -2   5       52.20       55.12      2.23 o 
   3  -2   5       15.53       21.11      0.90 o 
   4  -2   5      191.03      189.47      3.77 o 
   5  -2   5       12.64       14.05      1.13 o 
   6  -2   5      264.19      240.79      4.89 o 
   7  -2   5       90.05       91.10      3.08 o 
   8  -2   5        6.93        2.86      0.84 o 
   9  -2   5       26.70       22.82      1.40 o 
  10  -2   5        0.02       -0.14      0.65 o 
  11  -2   5       73.44       80.89      3.54 o 
 -10  -1   5        0.05       -1.45      1.81 o 
  -9  -1   5       20.81       21.34      2.91 o 
  -8  -1   5       37.72       39.80      8.32 o 
  -7  -1   5        9.72        9.86      1.44 o 
  -6  -1   5      412.91      419.18      8.82 o 
  -5  -1   5      402.72      378.58      5.87 o 
  -4  -1   5      256.68      246.81      4.60 o 
  -3  -1   5      618.56      639.80      8.18 o 
  -2  -1   5      207.73      239.07      3.82 o 
  -1  -1   5       68.39       76.04      2.06 o 
   0  -1   5      242.19      233.99      4.42 o 
   1  -1   5        1.24        0.87      0.40 o 
   2  -1   5      551.10      545.33     10.69 o 
   3  -1   5      595.12      602.28      9.93 o 
   4  -1   5      141.14      162.75      2.74 o 
   5  -1   5      320.62      316.01      4.31 o 
   6  -1   5      254.73      248.23      3.82 o 
   7  -1   5        1.04        0.79      0.48 o 
   8  -1   5        5.47        4.87      0.76 o 
   9  -1   5      206.23      206.73      3.95 o 
  10  -1   5        0.91        1.44      0.72 o 
  11  -1   5       42.49       40.24      2.12 o 
 -10   0   5       10.77        3.34      3.52 o 
  -9   0   5       35.50       35.99      2.67 o 
  -8   0   5      176.66      181.01      5.30 o 
  -7   0   5       68.77       67.08      2.95 o 
  -6   0   5       59.44       59.86      2.64 o 
  -5   0   5        7.84        7.04      0.96 o 
  -4   0   5      486.90      491.41      6.79 o 
  -3   0   5        0.00       -0.07      0.35 o 
  -2   0   5      341.24      338.85      6.60 o 
  -1   0   5     3628.28     3809.41     39.72 o 
   0   0   5      823.23      849.80     12.79 o 
   1   0   5       43.19       43.56      1.63 o 
   2   0   5        0.26        2.14      0.65 o 
   3   0   5      535.15      531.86      6.73 o 
   4   0   5        5.00        3.69      0.53 o 
   5   0   5      127.38      128.34      2.33 o 
   6   0   5       78.84       78.77      1.88 o 
   7   0   5        5.70        5.40      0.71 o 
   8   0   5        1.70        0.71      0.54 o 
   9   0   5        2.19        1.29      0.62 o 
  10   0   5       31.65       37.95      1.79 o 
  11   0   5       10.45        9.29      1.43 o 
 -10   1   5        6.88        8.19      3.56 o 
  -9   1   5       12.26       10.58      2.28 o 
  -8   1   5       40.87       41.61      2.66 o 
  -7   1   5        0.68        0.86      0.92 o 
  -6   1   5      157.29      162.75      4.49 o 
  -5   1   5       52.95       48.96      2.47 o 
  -4   1   5      628.95      605.17      8.72 o 
  -3   1   5       32.91       33.81      1.26 o 
  -2   1   5       24.75       28.73      0.95 o 
  -1   1   5      666.09      653.19      7.83 o 
   0   1   5     2918.88     3146.55     36.72 o 
   1   1   5       90.55       65.40      1.80 o 
   2   1   5      300.43      311.16      3.83 o 
   3   1   5      180.14      182.50      2.96 o 
   4   1   5       19.23       19.00      0.76 o 
   5   1   5      115.35      126.62      2.28 o 
   6   1   5      128.64      129.25      2.46 o 
   7   1   5      207.72      194.94      3.36 o 
   8   1   5       10.81       13.39      1.00 o 
   9   1   5       13.71       13.72      1.34 o 
  10   1   5       70.06       73.29      3.27 o 
  11   1   5        0.64        1.20      0.90 o 
 -10   2   5      115.76      106.59     11.13 o 
  -9   2   5       26.43       20.70      2.89 o 
  -8   2   5       21.79       22.32      2.68 o 
  -7   2   5       40.95       43.64      3.20 o 
  -6   2   5      359.56      353.89     10.49 o 
  -5   2   5        0.15       -0.52      0.65 o 
  -4   2   5        5.35        1.53      0.66 o 
  -3   2   5      638.32      659.16      8.04 o 
  -2   2   5      604.86      639.49      7.57 o 
  -1   2   5      262.03      265.50      4.09 o 
   0   2   5       35.58       49.36      1.47 o 
   1   2   5     1974.73     2081.76     24.95 o 
   2   2   5       10.12       12.39      0.60 o 
   3   2   5      677.80      699.57      7.68 o 
   4   2   5       45.96       56.63      1.22 o 
   5   2   5      410.02      402.09      5.53 o 
   6   2   5        8.95        7.94      0.81 o 
   7   2   5      278.91      258.11      4.02 o 
   8   2   5        4.25        4.65      0.85 o 
   9   2   5       76.71       76.64      2.57 o 
  10   2   5       70.78       75.57      2.71 o 
  11   2   5        2.49        4.44      1.13 o 
  12   2   5       15.10       16.63      4.66 o 
 -10   3   5       16.15       11.43      2.79 o 
  -9   3   5        3.26        2.49      4.14 o 
  -8   3   5      113.85      104.71      5.37 o 
  -7   3   5        0.58        0.58      1.63 o 
  -6   3   5       62.67       62.94      3.64 o 
  -5   3   5       74.51       78.88      3.06 o 
  -4   3   5        4.98        5.15      0.83 o 
  -3   3   5      233.30      215.33      3.67 o 
  -2   3   5        4.69        6.16      0.69 o 
  -1   3   5     1386.44     1429.85     15.34 o 
   0   3   5      105.64      108.93      1.83 o 
   1   3   5     1128.79     1151.54     11.50 o 
   2   3   5      403.73      442.65      5.29 o 
   3   3   5       80.70       70.01      1.46 o 
   4   3   5      135.19      157.19      2.26 o 
   5   3   5       47.37       56.45      2.14 o 
   6   3   5      372.39      382.91      5.03 o 
   7   3   5      574.48      560.56      6.96 o 
   8   3   5       15.63       14.61      1.22 o 
   9   3   5       18.35       19.42      2.29 o 
  10   3   5       78.58       75.98      2.02 o 
  11   3   5        8.95       11.70      1.53 o 
 -10   4   5       33.64       34.73      4.44 o 
  -9   4   5       45.55       53.54      7.52 o 
  -8   4   5       96.86       94.58      6.78 o 
  -7   4   5      118.60      115.19      9.15 o 
  -6   4   5       31.48       28.33      2.80 o 
  -5   4   5      319.13      290.46      8.37 o 
  -4   4   5        1.19        1.46      1.14 o 
  -3   4   5     1014.65     1030.16     15.49 o 
  -2   4   5        0.51        1.39      1.03 o 
  -1   4   5      630.93      668.06      7.68 o 
   0   4   5       19.07       16.51      0.79 o 
   1   4   5       27.50       31.71      1.44 o 
   2   4   5       15.46       11.24      0.56 o 
   3   4   5        0.01        1.24      0.35 o 
   4   4   5       61.61       75.32      1.89 o 
   5   4   5       21.88       19.34      1.09 o 
   6   4   5      125.98      124.67      3.08 o 
   7   4   5       57.00       43.39      1.93 o 
   8   4   5        0.58        0.77      0.47 o 
   9   4   5       82.98       81.10      2.18 o 
  10   4   5        5.43        3.19      0.73 o 
  11   4   5        0.02        0.63      1.00 o 
  -9   5   5       46.15       49.75      4.48 o 
  -8   5   5       57.20       55.68      4.32 o 
  -7   5   5        0.92       -0.01      1.37 o 
  -6   5   5        5.09        3.47      2.24 o 
  -5   5   5      128.55      130.73     12.23 o 
  -4   5   5      483.31      458.87     11.22 o 
  -3   5   5      335.36      324.21      6.44 o 
  -2   5   5        4.73        9.65      1.06 o 
  -1   5   5      180.28      179.95      3.90 o 
   0   5   5       62.61       66.02      1.39 o 
   1   5   5      125.14      133.50      2.80 o 
   2   5   5        0.64        0.89      0.29 o 
   3   5   5        1.73        1.48      0.44 o 
   4   5   5      537.48      518.81      8.31 o 
   5   5   5       33.44       36.45      1.74 o 
   6   5   5      198.67      166.04      3.74 o 
   7   5   5       94.32      103.98      2.27 o 
   8   5   5        7.29        5.69      0.96 o 
   9   5   5       30.97       32.10      1.48 o 
  10   5   5       14.58       17.46      1.31 o 
  11   5   5       81.69       86.20      3.63 o 
  -9   6   5       86.40       93.42      5.91 o 
  -8   6   5        0.01        0.32      1.58 o 
  -7   6   5        8.36        9.84      2.33 o 
  -6   6   5      425.47      404.26     11.34 o 
  -5   6   5      335.18      311.11      9.19 o 
  -4   6   5      696.70      643.80     14.63 o 
  -3   6   5       61.14       62.73      2.57 o 
  -2   6   5       10.57        9.10      1.09 o 
  -1   6   5      111.15      115.18      3.56 o 
   0   6   5      302.75      295.98      3.97 o 
   1   6   5        5.90        5.82      0.65 o 
   2   6   5      121.02      114.18      5.19 o 
   3   6   5       22.69       18.63      1.19 o 
   4   6   5       35.13       30.01      1.37 o 
   5   6   5       87.39      101.37      2.54 o 
   6   6   5       36.83       37.91      1.76 o 
   7   6   5       11.67       15.68      1.03 o 
   8   6   5       60.85       57.62      2.03 o 
   9   6   5       24.10       25.14      1.69 o 
  10   6   5        3.06        2.40      0.84 o 
  11   6   5       12.04       18.46      1.99 o 
  -8   7   5        4.93        5.06      3.30 o 
  -7   7   5       23.02       21.10      5.72 o 
  -6   7   5      167.22      157.46      6.75 o 
  -5   7   5        6.01        6.63      3.34 o 
  -4   7   5        0.04       -0.21      1.12 o 
  -3   7   5      298.09      281.79      6.22 o 
  -2   7   5      597.37      597.69     10.26 o 
  -1   7   5       40.51       38.42      1.90 o 
   0   7   5        0.03       -0.02      0.59 o 
   1   7   5      316.50      298.85      4.79 o 
   2   7   5        7.73        6.47      0.96 o 
   3   7   5      841.39      847.13     11.63 o 
   4   7   5      160.52      154.03      3.58 o 
   5   7   5       81.04       79.52      2.59 o 
   6   7   5        5.13        4.30      0.74 o 
   7   7   5      173.76      153.16      3.17 o 
   8   7   5       10.26        9.01      0.89 o 
   9   7   5       96.99       90.95      2.74 o 
  10   7   5        8.96        9.27      1.17 o 
  -8   8   5       45.67       39.88      4.07 o 
  -7   8   5        0.28       -0.15      1.41 o 
  -6   8   5        5.15        5.32      1.98 o 
  -5   8   5       57.37       60.75      3.13 o 
  -4   8   5      139.47      138.88      4.33 o 
  -3   8   5        7.22        4.73      1.07 o 
  -2   8   5      115.88       96.18      3.23 o 
  -1   8   5        0.58        0.18      0.62 o 
   0   8   5        1.38        1.18      0.66 o 
   1   8   5      480.24      486.43     10.76 o 
   2   8   5      347.62      343.25     10.56 o 
   3   8   5      275.21      265.35      4.11 o 
   4   8   5      142.94      127.60      2.66 o 
   5   8   5        5.32        4.70      0.81 o 
   6   8   5      117.14      114.93      3.33 o 
   7   8   5      177.56      169.98      4.92 o 
   8   8   5       22.61       20.52      2.40 o 
   9   8   5       37.44       37.13      1.69 o 
  10   8   5       75.52       68.39      4.25 o 
  -7   9   5       38.83       39.20      2.93 o 
  -6   9   5        0.48       -0.16      1.00 o 
  -5   9   5       18.11       16.99      1.87 o 
  -4   9   5        0.31       -0.15      0.89 o 
  -3   9   5       92.05       96.52      3.55 o 
  -2   9   5       14.79       23.03      1.80 o 
  -1   9   5        0.17        1.16      0.74 o 
   0   9   5       27.83       17.89      2.51 o 
   1   9   5      228.22      244.75      7.00 o 
   2   9   5        0.46        0.26      0.61 o 
   3   9   5       61.00       57.08      2.86 o 
   4   9   5        3.67        2.50      0.76 o 
   5   9   5       42.07       50.19      1.81 o 
   6   9   5        0.17       -0.41      0.61 o 
   7   9   5        0.43       -0.31      0.75 o 
   8   9   5       20.58       20.11      2.04 o 
   9   9   5       75.89       76.91      2.66 o 
  -6  10   5       16.82       22.27      3.36 o 
  -5  10   5        3.28        6.15      1.50 o 
  -4  10   5       31.50       26.00      2.20 o 
  -3  10   5      160.26      184.90      6.64 o 
  -2  10   5        0.04       -0.92      0.92 o 
  -1  10   5       36.21       45.88      3.16 o 
   0  10   5      190.82      201.71      4.45 o 
   1  10   5      181.13      177.85      4.21 o 
   2  10   5        7.74        6.63      1.07 o 
   3  10   5        0.82        0.12      0.64 o 
   4  10   5        0.80        0.82      0.91 o 
   5  10   5        8.19        8.13      1.28 o 
   6  10   5       13.21        8.87      1.34 o 
   7  10   5        6.88        8.59      1.56 o 
   8  10   5        5.85        1.35      2.09 o 
  -4  11   5       55.81       54.27      3.13 o 
  -3  11   5       39.12       46.85      3.52 o 
  -2  11   5        2.19        1.22      1.33 o 
  -1  11   5       12.87        7.59      2.46 o 
   0  11   5        0.29       -0.75      1.50 o 
   1  11   5        0.04       -0.19      0.80 o 
   2  11   5       20.74       16.25      1.60 o 
   3  11   5       32.99       33.90      2.77 o 
   4  11   5       24.09       21.73      1.92 o 
   5  11   5        4.86        3.62      1.28 o 
   6  11   5        5.37        4.79      1.35 o 
  -2  12   5       49.14       57.37      3.91 o 
  -1  12   5        3.70        2.81      1.53 o 
   0  12   5       16.48       13.55      2.73 o 
   1  12   5       23.77       25.08      3.43 o 
   2  12   5       84.53       81.84      5.54 o 
   3  12   5       57.81       68.56      5.10 o 
   4  12   5        6.58        4.66      2.11 o 
  -1  -9   6       33.56       34.66      3.77 o 
   0  -9   6      143.13      160.81      7.13 o 
   1  -9   6       30.42       31.91      3.51 o 
   2  -9   6        0.35        1.26      1.32 o 
   3  -9   6        1.16        4.53      1.40 o 
  -4  -8   6       27.75       35.34      3.12 o 
  -3  -8   6       62.15       61.52      3.79 o 
  -2  -8   6      153.34      165.11      5.85 o 
  -1  -8   6       27.18       20.19      5.10 o 
   0  -8   6       29.92       33.68      3.43 o 
   1  -8   6      144.24      140.36      6.39 o 
   2  -8   6       27.20       37.14      2.81 o 
   3  -8   6        2.84        2.73      1.19 o 
   4  -8   6       14.48        8.09      1.87 o 
   5  -8   6       55.63       59.11      7.56 o 
  -5  -7   6       21.48       20.53      2.69 o 
  -4  -7   6       39.46       44.06      2.64 o 
  -3  -7   6      128.75      126.92      5.02 o 
  -2  -7   6       32.02       37.81      2.81 o 
  -1  -7   6       10.10        6.98      1.90 o 
   0  -7   6        7.95        7.16      1.86 o 
   1  -7   6        1.17        0.40      1.24 o 
   2  -7   6      104.63      106.87      5.27 o 
   3  -7   6        0.48        0.12      1.28 o 
   4  -7   6       93.16       92.28      4.27 o 
   5  -7   6       34.68       33.08      3.86 o 
   6  -7   6        1.78        2.81      1.42 o 
   7  -7   6        3.99        0.67      1.42 o 
  -7  -6   6        3.52        4.50      1.51 o 
  -6  -6   6        3.57        2.77      1.30 o 
  -5  -6   6      106.53      111.28      3.90 o 
  -4  -6   6      126.80      130.46      4.18 o 
  -3  -6   6        3.13        2.22      1.18 o 
  -2  -6   6       14.68       14.23      1.87 o 
  -1  -6   6      220.72      224.65      6.71 o 
   0  -6   6       28.66       31.55      2.89 o 
   1  -6   6      351.63      351.27     10.01 o 
   2  -6   6      103.77      103.76      4.97 o 
   3  -6   6      133.10      149.14      5.96 o 
   4  -6   6      273.63      251.22     13.68 o 
   5  -6   6       73.00       73.83      3.71 o 
   6  -6   6       93.87       95.58      4.31 o 
   7  -6   6       28.64       26.75      4.89 o 
   8  -6   6      136.17      154.44      4.88 o 
  -7  -5   6        7.04        9.43      1.71 o 
  -6  -5   6        0.09       -0.13      0.99 o 
  -5  -5   6       65.23       72.47      3.06 o 
  -4  -5   6        4.80        3.06      1.05 o 
  -3  -5   6        5.48        8.52      2.47 o 
  -2  -5   6        8.74        5.97      1.33 o 
  -1  -5   6      280.16      263.61      6.96 o 
   0  -5   6       71.25       75.36      4.05 o 
   1  -5   6        0.14        0.08      0.90 o 
   2  -5   6       41.23       42.33      4.58 o 
   3  -5   6        4.20        2.33      1.01 o 
   4  -5   6      140.83      149.26      4.85 o 
   5  -5   6      388.74      377.73      7.06 o 
   6  -5   6        0.46        1.04      0.81 o 
   7  -5   6        1.36        2.60      1.08 o 
   8  -5   6       21.72       26.06      2.25 o 
   9  -5   6        1.00        0.25      1.12 o 
  -8  -4   6       11.24       14.57      2.58 o 
  -7  -4   6      247.57      263.22      6.37 o 
  -6  -4   6        6.35        6.38      1.30 o 
  -5  -4   6      165.03      164.27      4.48 o 
  -4  -4   6        0.69        0.26      0.70 o 
  -3  -4   6       34.96       27.13      1.78 o 
  -2  -4   6       37.66       39.48      2.39 o 
  -1  -4   6       37.97       42.36      2.42 o 
   0  -4   6      310.10      279.01      8.02 o 
   1  -4   6        8.12        7.95      1.55 o 
   2  -4   6      356.36      341.90     13.38 o 
   3  -4   6       72.10       68.84      2.24 o 
   4  -4   6      197.66      182.21      4.13 o 
   5  -4   6        0.83        0.58      0.73 o 
   6  -4   6       44.59       40.47      4.43 o 
   7  -4   6       27.25       25.41      1.88 o 
   8  -4   6       79.14       82.25      3.26 o 
   9  -4   6        1.74        1.92      1.04 o 
  10  -4   6       29.62       33.02      2.52 o 
  -9  -3   6        0.27        0.00      2.64 o 
  -8  -3   6       12.90       12.19      3.43 o 
  -7  -3   6       20.92       18.56      2.14 o 
  -6  -3   6       60.27       60.49      2.76 o 
  -5  -3   6        2.22        2.85      1.17 o 
  -4  -3   6       56.41       55.96      3.11 o 
  -3  -3   6       51.20       45.77      2.16 o 
  -2  -3   6      430.72      425.26      8.60 o 
  -1  -3   6       12.08       11.57      1.39 o 
   0  -3   6      155.11      146.21      5.15 o 
   1  -3   6       69.43       72.72      2.59 o 
   2  -3   6      378.49      372.32      8.20 o 
   3  -3   6        4.73        7.68      0.95 o 
   4  -3   6       39.29       39.28      1.74 o 
   5  -3   6      130.82      120.12      3.23 o 
   6  -3   6      107.16      118.15      3.42 o 
   7  -3   6       14.54        9.17      1.27 o 
   8  -3   6       19.00       16.17      1.88 o 
   9  -3   6       50.00       53.80      3.64 o 
  10  -3   6        0.02        0.49      1.07 o 
  -9  -2   6       55.41       49.81      4.14 o 
  -8  -2   6      216.44      225.37      8.04 o 
  -7  -2   6       11.96       13.23      2.81 o 
  -6  -2   6       44.13       46.15      2.37 o 
  -5  -2   6       68.85       63.75      3.02 o 
  -4  -2   6      129.46      124.76      3.44 o 
  -3  -2   6      127.46      114.90      3.18 o 
  -2  -2   6      471.88      471.19      8.98 o 
  -1  -2   6       69.13       71.84      3.61 o 
   0  -2   6      647.36      631.04     10.71 o 
   1  -2   6       40.09       45.01      2.05 o 
   2  -2   6      351.46      349.75      7.72 o 
   3  -2   6      123.93      111.06      2.68 o 
   4  -2   6        0.06       -0.30      0.48 o 
   5  -2   6      180.39      180.27      3.97 o 
   6  -2   6        9.64        6.95      1.01 o 
   7  -2   6       44.29       39.07      2.03 o 
   8  -2   6        3.69        5.51      1.15 o 
   9  -2   6       32.45       21.99      1.73 o 
  10  -2   6        3.38        3.63      1.12 o 
  11  -2   6       19.71       21.21      2.32 o 
  -9  -1   6        1.19       -1.47      1.71 o 
  -8  -1   6       92.10       78.67      4.60 o 
  -7  -1   6        0.25       -0.50      1.15 o 
  -6  -1   6       83.34       79.00      3.27 o 
  -5  -1   6      311.80      303.79      5.96 o 
  -4  -1   6      538.67      530.28      7.48 o 
  -3  -1   6       22.19       19.48      1.15 o 
  -2  -1   6      327.69      347.30      5.20 o 
  -1  -1   6     1256.38     1253.19     16.13 o 
   0  -1   6      139.23      153.00     10.31 o 
   1  -1   6     1008.71      977.23     27.86 o 
   2  -1   6      173.06      169.23      3.98 o 
   3  -1   6       91.15       87.66      2.24 o 
   4  -1   6      216.31      221.66      4.40 o 
   5  -1   6       75.61       74.19      2.35 o 
   6  -1   6       17.25       17.30      1.23 o 
   7  -1   6        6.84        5.56      0.90 o 
   8  -1   6        3.18        1.87      0.78 o 
   9  -1   6       42.60       48.98      2.30 o 
  10  -1   6       53.03       50.58      2.48 o 
  11  -1   6       53.93       64.65      3.45 o 
  -9   0   6        0.10       -0.97      2.64 o 
  -8   0   6        5.73        5.37      1.93 o 
  -7   0   6       78.70       85.85      3.54 o 
  -6   0   6      560.74      548.22      8.92 o 
  -5   0   6       13.09       14.01      1.29 o 
  -4   0   6        9.37       10.53      0.96 o 
  -3   0   6       53.99       72.86      2.95 o 
  -2   0   6       54.84       53.90      1.41 o 
  -1   0   6     3858.84     3945.31     41.39 o 
   0   0   6     1955.21     2138.23     38.15 o 
   1   0   6      110.68      115.81      3.22 o 
   2   0   6       24.84       24.03      1.21 o 
   3   0   6       16.54       24.57      1.52 o 
   4   0   6      225.29      244.38      4.02 o 
   5   0   6      974.68      973.64     13.75 o 
   6   0   6        2.30        2.69      0.69 o 
   7   0   6        2.99        2.12      0.76 o 
   8   0   6      381.91      364.63      6.25 o 
   9   0   6        6.74        6.93      1.10 o 
  10   0   6       54.96       55.47      3.00 o 
  11   0   6       48.73       60.33      3.63 o 
  -9   1   6        5.41        4.00      3.30 o 
  -8   1   6        2.12        3.03      1.56 o 
  -7   1   6      194.83      190.10      5.37 o 
  -6   1   6       41.13       40.55      2.35 o 
  -5   1   6        7.96        4.46      0.98 o 
  -4   1   6        0.59        1.47      0.72 o 
  -3   1   6      166.24      162.76      3.40 o 
  -2   1   6       71.57       74.41      1.90 o 
  -1   1   6      653.15      675.16      9.31 o 
   0   1   6       36.47       43.05      1.52 o 
   1   1   6      190.49      212.62      4.17 o 
   2   1   6      259.64      259.20      4.56 o 
   3   1   6      316.27      314.91      4.18 o 
   4   1   6      418.85      418.41      5.87 o 
   5   1   6       26.21       27.91      1.70 o 
   6   1   6      593.39      583.34      8.99 o 
   7   1   6       98.33       94.67      3.70 o 
   8   1   6       79.84       79.95      2.55 o 
   9   1   6        0.04        0.23      0.86 o 
  10   1   6       35.09       38.62      2.54 o 
  11   1   6        0.54        0.24      1.16 o 
  -9   2   6        0.06        0.40      1.64 o 
  -8   2   6        2.24        0.52      1.43 o 
  -7   2   6       23.10       20.41      2.55 o 
  -6   2   6        0.08        0.66      0.89 o 
  -5   2   6       39.85       37.57      3.01 o 
  -4   2   6        0.09        0.01      0.61 o 
  -3   2   6       29.49       25.11      1.30 o 
  -2   2   6      917.73      938.54      9.93 o 
  -1   2   6      157.71      160.86      3.19 o 
   0   2   6       74.63       91.71      1.96 o 
   1   2   6       33.39       31.49      1.45 o 
   2   2   6       30.59       29.93      0.88 o 
   3   2   6       68.67       60.16      1.47 o 
   4   2   6      390.88      376.13      4.99 o 
   5   2   6       89.35       92.06      2.45 o 
   6   2   6      162.06      146.99      3.14 o 
   7   2   6      367.22      330.97      6.48 o 
   8   2   6       44.02       41.99      2.28 o 
   9   2   6      126.03      130.63      4.14 o 
  10   2   6      149.57      149.74      4.69 o 
  11   2   6        8.74        9.98      1.58 o 
  -9   3   6        1.92        0.29      1.81 o 
  -8   3   6      220.38      223.62      8.21 o 
  -7   3   6      232.28      221.45     11.35 o 
  -6   3   6        0.01        0.66      1.94 o 
  -5   3   6       90.39       91.64      4.32 o 
  -4   3   6      391.09      389.16      7.38 o 
  -3   3   6        9.53       11.97      1.02 o 
  -2   3   6      383.85      356.31      5.53 o 
  -1   3   6      249.65      256.32      3.66 o 
   0   3   6      574.60      608.32      6.00 o 
   1   3   6        7.35        6.44      0.40 o 
   2   3   6      125.37      122.59      1.97 o 
   3   3   6      292.21      320.63      4.55 o 
   4   3   6      553.54      525.14      6.36 o 
   5   3   6       18.04       19.91      1.08 o 
   6   3   6       88.44       82.15      3.91 o 
   7   3   6      261.43      266.74      6.71 o 
   8   3   6        5.81        5.69      1.22 o 
   9   3   6       68.03       69.65      3.34 o 
  10   3   6        0.48        1.84      1.21 o 
  11   3   6        1.89        1.78      1.23 o 
  -9   4   6        2.76        3.83      2.86 o 
  -8   4   6        0.02       -2.18      4.27 o 
  -7   4   6       10.74       13.40      2.48 o 
  -6   4   6        2.38        1.56      1.52 o 
  -5   4   6      184.14      172.15      6.17 o 
  -4   4   6      139.21      132.68      5.11 o 
  -3   4   6       61.42       62.39      3.25 o 
  -2   4   6       85.74       87.30      2.56 o 
  -1   4   6        0.16        1.31      0.39 o 
   0   4   6      264.30      280.97      3.83 o 
   1   4   6        0.70        1.12      0.38 o 
   2   4   6       80.10       72.16      1.63 o 
   3   4   6      629.72      617.42      8.04 o 
   4   4   6      480.27      476.73      7.50 o 
   5   4   6      547.91      525.63      7.57 o 
   6   4   6      199.97      183.09      8.52 o 
   7   4   6        0.09       -0.40      0.77 o 
   8   4   6       57.10       55.55      2.67 o 
   9   4   6       13.59       12.47      1.60 o 
  10   4   6       63.13       59.97      2.51 o 
  11   4   6       52.72       50.61      3.10 o 
  -9   5   6       17.98       17.99      3.33 o 
  -8   5   6       50.63       52.45      4.32 o 
  -7   5   6       70.12       68.77      4.67 o 
  -6   5   6      702.04      671.21     19.14 o 
  -5   5   6       21.47       20.69      2.95 o 
  -4   5   6       57.79       59.64      3.75 o 
  -3   5   6      127.57      118.21      5.24 o 
  -2   5   6      397.21      376.58      9.31 o 
  -1   5   6     1095.81     1127.82     21.46 o 
   0   5   6      523.63      526.04      8.63 o 
   1   5   6      351.10      344.14      4.48 o 
   2   5   6        0.03       -0.16      0.37 o 
   3   5   6      228.99      224.64      3.98 o 
   4   5   6        0.93        0.27      0.59 o 
   5   5   6      185.63      188.20      4.29 o 
   6   5   6       53.28       56.36      2.74 o 
   7   5   6       30.85       34.49      2.76 o 
   8   5   6      114.32      106.39      4.03 o 
   9   5   6       91.21       85.79      3.20 o 
  10   5   6       28.87       30.17      1.93 o 
  11   5   6       30.81       36.90      2.50 o 
  -8   6   6       11.49       11.19      4.44 o 
  -7   6   6       63.59       63.50      4.54 o 
  -6   6   6       59.74       57.14      4.12 o 
  -5   6   6        7.94        7.82      2.51 o 
  -4   6   6       45.46       44.57      3.35 o 
  -3   6   6        4.08        3.34      1.43 o 
  -2   6   6       37.61       37.25      3.92 o 
  -1   6   6      375.04      368.16     12.06 o 
   0   6   6        0.24        0.30      0.84 o 
   1   6   6       17.16       17.46      1.01 o 
   2   6   6       25.83       25.88      1.68 o 
   3   6   6      554.94      548.59      9.98 o 
   4   6   6        0.73        1.39      0.71 o 
   5   6   6      107.65       96.08      3.04 o 
   6   6   6      157.92      155.39      5.06 o 
   7   6   6       65.08       57.17      3.03 o 
   8   6   6      209.92      198.42      7.19 o 
   9   6   6        0.71        2.82      1.08 o 
  10   6   6       49.50       41.82      2.67 o 
  11   6   6       24.80       25.52      5.54 o 
  -8   7   6        4.84        6.30      2.47 o 
  -7   7   6       28.95       31.32      3.56 o 
  -6   7   6       46.87       50.61      4.08 o 
  -5   7   6       25.14       25.42      4.53 o 
  -4   7   6       21.36       22.10      5.41 o 
  -3   7   6      181.76      159.78      6.03 o 
  -2   7   6       24.41       26.81      3.61 o 
  -1   7   6      459.13      460.54     10.94 o 
   0   7   6      382.47      395.77     15.00 o 
   1   7   6      338.18      298.78     12.50 o 
   2   7   6        4.97        4.65      2.51 o 
   3   7   6      125.93      127.30      4.02 o 
   4   7   6      296.96      284.66      6.62 o 
   5   7   6       55.02       52.24      4.68 o 
   6   7   6       92.28       85.45      3.04 o 
   7   7   6        1.47        3.98      1.01 o 
   8   7   6        0.01       -0.09      0.86 o 
   9   7   6        1.20       -0.11      0.75 o 
  10   7   6       13.22       12.48      1.82 o 
  -7   8   6        6.14        4.99      2.24 o 
  -6   8   6        0.44        1.39      1.80 o 
  -5   8   6       19.04       24.13      3.04 o 
  -4   8   6       80.59       75.41      4.50 o 
  -3   8   6       34.79       41.58      3.23 o 
  -2   8   6       13.00       17.82      2.17 o 
  -1   8   6       27.91       23.72      3.70 o 
   0   8   6      231.84      242.28     11.53 o 
   1   8   6        1.94        2.02      1.76 o 
   2   8   6       26.61       17.16      3.26 o 
   3   8   6      261.64      257.01      7.48 o 
   4   8   6       68.69       64.40      2.99 o 
   5   8   6        0.32       -0.12      0.90 o 
   6   8   6        1.33        1.46      0.86 o 
   7   8   6        0.17       -0.42      0.89 o 
   8   8   6       73.75       79.60      3.42 o 
   9   8   6       17.56       18.36      2.03 o 
  -7   9   6       35.06       34.50      5.19 o 
  -6   9   6        0.72        6.53      2.26 o 
  -5   9   6       14.41       16.50      5.85 o 
  -4   9   6       21.62       24.16      3.30 o 
  -3   9   6        5.89        7.89      1.79 o 
  -2   9   6      211.51      205.54      7.02 o 
  -1   9   6       30.91       18.31      3.78 o 
   0   9   6      113.27      114.67      7.83 o 
   1   9   6       22.01       22.53      3.87 o 
   2   9   6       31.77       29.48      4.22 o 
   3   9   6       68.16       94.96      4.63 o 
   4   9   6      107.68      103.89      3.61 o 
   5   9   6       18.77       21.61      1.65 o 
   6   9   6       35.88       40.24      3.04 o 
   7   9   6        2.38        0.40      1.17 o 
   8   9   6        1.73        0.91      1.18 o 
   9   9   6       13.90        9.28      1.61 o 
  -5  10   6       63.43       69.73      7.35 o 
  -4  10   6       17.86       26.73      3.87 o 
  -3  10   6        0.15        1.50      2.11 o 
  -2  10   6       54.39       53.77      6.25 o 
  -1  10   6        2.19        2.55      2.11 o 
   0  10   6       47.40       55.44      5.90 o 
   1  10   6       29.24       27.37      4.49 o 
   2  10   6       92.57       91.35      7.22 o 
   3  10   6       47.82       55.65      2.80 o 
   4  10   6        0.00        0.06      0.90 o 
   5  10   6      173.54      176.82      5.11 o 
   6  10   6       24.56       27.94      2.15 o 
   7  10   6       28.65       31.42      2.95 o 
   8  10   6        1.12        1.23      1.44 o 
  -4  11   6       91.73      101.65      9.24 o 
  -3  11   6       24.68       22.09      4.84 o 
  -2  11   6       12.55       12.14      3.87 o 
  -1  11   6       82.80       93.20      8.01 o 
   0  11   6        8.82        8.62      3.26 o 
   1  11   6       48.88       62.40      6.56 o 
   2  11   6       49.79       56.51      3.59 o 
   3  11   6      153.79      174.30      5.18 o 
   4  11   6        3.63        2.38      1.98 o 
   5  11   6       35.65       26.93      3.43 o 
   6  11   6       59.68       67.06      5.10 o 
  -2  12   6        0.38        1.05      1.72 o 
  -1  12   6       53.85       49.02      3.70 o 
   0  12   6        7.68       13.66      2.24 o 
   1  12   6       73.14       72.33      6.64 o 
   2  12   6       14.48       16.28      2.99 o 
   3  12   6       17.45       21.03      3.17 o 
   4  12   6       27.03       30.89      3.78 o 
  -2  -8   7       85.40       93.33      5.72 o 
  -1  -8   7        0.08       -0.20      1.55 o 
   0  -8   7       30.37       24.71      3.25 o 
   1  -8   7       59.96       63.19      4.69 o 
   2  -8   7       71.81       75.79      4.03 o 
   3  -8   7       42.66       47.67      2.96 o 
   4  -8   7       12.08       14.11      2.01 o 
  -4  -7   7       27.72       24.89      2.61 o 
  -3  -7   7        7.33        6.99      2.44 o 
  -2  -7   7        0.07       -0.59      1.06 o 
  -1  -7   7        1.02       -0.47      1.43 o 
   0  -7   7      285.98      290.13      9.63 o 
   1  -7   7       80.31       89.20      8.01 o 
   2  -7   7       45.56       48.74      3.96 o 
   3  -7   7        2.30        1.91      1.38 o 
   4  -7   7      199.44      206.48      6.83 o 
   5  -7   7        0.03       -0.84      1.11 o 
   6  -7   7      143.19      147.93      8.62 o 
  -5  -6   7        8.55        7.41      1.55 o 
  -4  -6   7       11.85       13.52      1.77 o 
  -3  -6   7       29.57       30.38      2.70 o 
  -2  -6   7        4.53        8.24      1.62 o 
  -1  -6   7        2.57        4.38      1.58 o 
   0  -6   7       39.25       38.95      8.62 o 
   1  -6   7        6.36        4.35      2.86 o 
   2  -6   7       91.92       90.07      4.82 o 
   3  -6   7      108.96      105.59      5.02 o 
   4  -6   7       47.72       47.37      4.50 o 
   5  -6   7       18.20       16.74      2.22 o 
   6  -6   7       56.78       64.00      3.85 o 
   7  -6   7       18.80       18.68      2.48 o 
  -6  -5   7       80.24       82.99      3.80 o 
  -5  -5   7       42.18       42.94      2.62 o 
  -4  -5   7       48.62       55.39      2.79 o 
  -3  -5   7        0.06        0.32      0.81 o 
  -2  -5   7      166.29      172.18      5.47 o 
  -1  -5   7        7.98        9.50      1.87 o 
   0  -5   7        2.85        2.06      1.27 o 
   1  -5   7       91.21       91.95      5.46 o 
   2  -5   7      113.62      112.29      7.57 o 
   3  -5   7       18.54       18.83      1.98 o 
   4  -5   7       80.95       81.84      4.36 o 
   5  -5   7      212.26      214.28      6.37 o 
   6  -5   7       19.94       21.06      3.25 o 
   7  -5   7       40.96       47.80      3.35 o 
   8  -5   7       20.62       24.01      2.13 o 
  -7  -4   7        3.34        3.32      1.33 o 
  -6  -4   7       71.14       73.82      3.30 o 
  -5  -4   7       41.86       47.19      2.63 o 
  -4  -4   7        0.02       -0.76      0.76 o 
  -3  -4   7       16.99       16.94      1.63 o 
  -2  -4   7        4.56        5.18      1.25 o 
  -1  -4   7       14.50       16.16      1.79 o 
   0  -4   7        0.02        0.18      0.93 o 
   1  -4   7      331.45      309.39      8.97 o 
   2  -4   7       83.03       86.07      6.25 o 
   3  -4   7       99.27       96.89      4.29 o 
   4  -4   7        0.21       -0.73      0.76 o 
   5  -4   7        0.09       -0.19      0.70 o 
   6  -4   7       48.40       54.79      2.49 o 
   7  -4   7       72.69       77.08      4.10 o 
   8  -4   7       51.39       56.71      2.86 o 
   9  -4   7       12.91       11.13      2.35 o 
  -8  -3   7      178.11      192.82     14.78 o 
  -7  -3   7       18.18       17.27      2.23 o 
  -6  -3   7        2.10        2.18      1.06 o 
  -5  -3   7       62.29       64.02      2.85 o 
  -4  -3   7       18.46       17.69      2.73 o 
  -3  -3   7       92.89      103.13      3.39 o 
  -2  -3   7       93.12       99.78      3.74 o 
  -1  -3   7      221.32      200.75      5.43 o 
   0  -3   7       38.15       36.94      2.83 o 
   1  -3   7      472.32      443.46     16.10 o 
   2  -3   7       66.75       64.60      5.10 o 
   3  -3   7       60.71       57.48      2.01 o 
   4  -3   7       21.23       23.52      2.13 o 
   5  -3   7       22.56       22.28      1.51 o 
   6  -3   7      336.10      329.69      7.92 o 
   7  -3   7      364.13      348.13      6.98 o 
   8  -3   7        4.10        3.97      1.07 o 
   9  -3   7       26.71       27.02      2.19 o 
  10  -3   7       29.36       29.46      2.57 o 
  -8  -2   7      119.96      117.69      5.85 o 
  -7  -2   7        3.54        0.98      1.36 o 
  -6  -2   7       23.45       24.91      2.68 o 
  -5  -2   7       33.44       34.48      3.00 o 
  -4  -2   7        0.58        0.48      0.69 o 
  -3  -2   7       98.40       95.09      3.04 o 
  -2  -2   7       64.70       57.36      2.54 o 
  -1  -2   7      200.92      199.19      5.28 o 
   0  -2   7      762.57      738.06     15.59 o 
   1  -2   7       16.30       16.07      1.80 o 
   2  -2   7       21.03       21.91      2.82 o 
   3  -2   7       74.62       74.06      2.68 o 
   4  -2   7      198.07      194.51      4.14 o 
   5  -2   7      138.76      143.55      3.58 o 
   6  -2   7      158.34      150.73      3.87 o 
   7  -2   7       70.96       75.35      2.82 o 
   8  -2   7       28.80       32.52      2.11 o 
   9  -2   7        8.09        7.55      1.40 o 
  10  -2   7       15.24       19.11      2.15 o 
  -8  -1   7       20.61       19.56      2.77 o 
  -7  -1   7        0.11        0.71      1.24 o 
  -6  -1   7        6.46        4.03      1.30 o 
  -5  -1   7       82.65       84.84      4.47 o 
  -4  -1   7        3.33        3.99      0.93 o 
  -3  -1   7      452.01      434.24      7.45 o 
  -2  -1   7       23.17       28.06      1.36 o 
  -1  -1   7      228.64      249.81      6.07 o 
   0  -1   7       14.64       11.43      0.94 o 
   1  -1   7      154.58      156.98      3.73 o 
   2  -1   7      293.57      286.73      5.98 o 
   3  -1   7      924.23      914.74     12.32 o 
   4  -1   7      775.77      756.58     12.28 o 
   5  -1   7       62.27       64.32      2.46 o 
   6  -1   7      175.96      162.20      3.94 o 
   7  -1   7        7.03        9.18      1.24 o 
   8  -1   7       48.13       47.96      2.18 o 
   9  -1   7       33.05       33.30      2.01 o 
  10  -1   7        6.12        4.73      1.39 o 
  11  -1   7       28.04       30.96      2.64 o 
  -9   0   7        9.50       11.70      4.05 o 
  -8   0   7       18.82       11.44      3.52 o 
  -7   0   7       27.45       29.62      2.88 o 
  -6   0   7        4.42        4.64      1.32 o 
  -5   0   7       36.80       37.38      1.94 o 
  -4   0   7        0.02       -0.54      0.54 o 
  -3   0   7       94.47       89.24      2.42 o 
  -2   0   7      474.39      461.60      6.55 o 
  -1   0   7       51.58       48.60      1.85 o 
   0   0   7        7.15       24.03      2.64 o 
   1   0   7        6.67        5.87      0.87 o 
   2   0   7      463.83      408.58      6.61 o 
   3   0   7       82.56       82.40      2.15 o 
   4   0   7        0.41        1.24      0.53 o 
   5   0   7      197.02      191.97      4.08 o 
   6   0   7      132.07      126.92      3.09 o 
   7   0   7        5.49        6.86      0.97 o 
   8   0   7       39.45       39.44      1.98 o 
   9   0   7       71.69       75.26      3.87 o 
  10   0   7       55.80       52.90      3.08 o 
  11   0   7       28.99       36.76      2.81 o 
  -9   1   7        6.57        7.83      3.78 o 
  -8   1   7        5.29       -1.85      2.20 o 
  -7   1   7       64.54       57.98      3.92 o 
  -6   1   7        4.25        4.20      1.22 o 
  -5   1   7        1.86        3.20      0.92 o 
  -4   1   7      650.08      652.08      9.72 o 
  -3   1   7        1.95        1.62      0.59 o 
  -2   1   7       86.66       88.71      1.99 o 
  -1   1   7        0.01        0.17      0.45 o 
   0   1   7        6.82        5.36      0.73 o 
   1   1   7      159.31      161.12      3.51 o 
   2   1   7       10.28        9.50      1.07 o 
   3   1   7       32.79       31.53      1.17 o 
   4   1   7      334.95      332.26      5.09 o 
   5   1   7      165.37      167.48      3.41 o 
   6   1   7       79.26       69.16      2.31 o 
   7   1   7       53.28       48.73      1.98 o 
   8   1   7        0.16       -0.21      0.78 o 
   9   1   7       62.71       65.30      3.06 o 
  10   1   7        2.70        1.03      1.14 o 
  11   1   7        5.19        8.13      2.07 o 
  -9   2   7        9.39        8.56      2.52 o 
  -8   2   7      163.32      154.53      6.72 o 
  -7   2   7       26.14       25.79      2.86 o 
  -6   2   7      228.35      216.81     12.36 o 
  -5   2   7       76.15       65.26      2.43 o 
  -4   2   7      113.11      113.16      3.04 o 
  -3   2   7       58.56       52.97      2.91 o 
  -2   2   7       53.31       56.34      1.65 o 
  -1   2   7       65.70       66.51      2.03 o 
   0   2   7       74.75       67.83      1.80 o 
   1   2   7      121.88      114.01      2.68 o 
   2   2   7      130.99      143.58      3.25 o 
   3   2   7      775.96      763.78      8.62 o 
   4   2   7       71.93       77.44      1.88 o 
   5   2   7      296.58      292.90      4.80 o 
   6   2   7      386.37      395.62      6.14 o 
   7   2   7      154.85      146.30      4.03 o 
   8   2   7      356.95      342.96      7.04 o 
   9   2   7       21.45       22.08      1.97 o 
  10   2   7       37.42       35.26      2.48 o 
  11   2   7        5.07        4.46      1.49 o 
  -9   3   7       20.39       21.40      3.40 o 
  -8   3   7      177.56      183.12      7.56 o 
  -7   3   7        0.01       -0.83      1.42 o 
  -6   3   7       45.01       41.96      4.58 o 
  -5   3   7       70.10       63.39      3.75 o 
  -4   3   7       45.41       38.58      2.71 o 
  -3   3   7        2.07        1.97      0.91 o 
  -2   3   7      237.07      229.49      4.96 o 
  -1   3   7        0.74        1.34      0.43 o 
   0   3   7      217.14      238.59      3.21 o 
   1   3   7      503.27      506.69      7.47 o 
   2   3   7       65.36       69.65      1.59 o 
   3   3   7      585.92      586.15      7.06 o 
   4   3   7        5.66        8.65      0.76 o 
   5   3   7       33.92       26.70      1.47 o 
   6   3   7      284.67      275.67      6.63 o 
   7   3   7      108.82      104.03      3.37 o 
   8   3   7       58.17       65.45      3.14 o 
   9   3   7      149.46      146.51      4.52 o 
  10   3   7       11.11       10.58      1.68 o 
  11   3   7        5.28        8.53      1.78 o 
  -9   4   7       12.76       12.47      2.99 o 
  -8   4   7      177.39      177.33      7.69 o 
  -7   4   7        1.20        2.00      1.71 o 
  -6   4   7        4.94        5.00      1.82 o 
  -5   4   7       81.26       70.89      4.80 o 
  -4   4   7        8.17       10.64      1.92 o 
  -3   4   7      931.52      891.82     18.22 o 
  -2   4   7       79.99       94.18      2.91 o 
  -1   4   7      535.87      560.04      8.19 o 
   0   4   7       32.55       31.12      1.08 o 
   1   4   7       21.81       25.75      1.18 o 
   2   4   7      140.01      115.47      2.27 o 
   3   4   7      141.26      134.67      2.43 o 
   4   4   7      309.23      291.36      4.92 o 
   5   4   7       46.18       44.02      1.89 o 
   6   4   7      210.56      197.41      5.20 o 
   7   4   7      107.40      102.90      3.73 o 
   8   4   7       50.12       55.85      2.72 o 
   9   4   7        5.36        3.40      1.22 o 
  10   4   7      144.50      142.00      4.69 o 
  11   4   7       19.90       22.03      2.30 o 
  -8   5   7       10.64       10.30      3.43 o 
  -7   5   7       21.38       23.01      3.26 o 
  -6   5   7      110.35      103.92      5.48 o 
  -5   5   7        0.88        0.36      1.45 o 
  -4   5   7        0.85        3.97      1.89 o 
  -3   5   7       48.85       40.09      4.53 o 
  -2   5   7       18.57       14.43      1.92 o 
  -1   5   7        5.72        9.80      2.64 o 
   0   5   7      268.73      309.33      5.91 o 
   1   5   7       21.14       19.54      2.22 o 
   2   5   7      591.88      562.66      8.33 o 
   3   5   7       65.94       63.42      2.00 o 
   4   5   7      359.74      334.14      5.48 o 
   5   5   7        1.50        1.64      0.68 o 
   6   5   7       87.74       78.47      2.90 o 
   7   5   7       44.34       43.30      2.33 o 
   8   5   7       92.61       84.11      4.14 o 
   9   5   7        0.12       -0.75      1.00 o 
  10   5   7       50.45       48.96      2.93 o 
  11   5   7       14.27       18.93      2.27 o 
  -8   6   7        0.61       -0.43      1.84 o 
  -7   6   7        7.95        8.15      2.49 o 
  -6   6   7       20.10       15.34      2.73 o 
  -5   6   7      144.95      126.47     13.02 o 
  -4   6   7      333.70      316.94      9.45 o 
  -3   6   7      144.18      136.54      5.51 o 
  -2   6   7        6.08        6.11      1.59 o 
  -1   6   7      277.75      273.61      7.65 o 
   0   6   7      503.81      477.41     10.84 o 
   1   6   7       17.35       21.17      2.68 o 
   2   6   7      442.34      437.82      8.17 o 
   3   6   7       51.18       50.06      1.98 o 
   4   6   7      271.59      250.73      4.65 o 
   5   6   7       26.24       23.39      2.42 o 
   6   6   7        1.31        0.42      0.70 o 
   7   6   7       13.05       15.86      1.67 o 
   8   6   7       71.27       73.81      3.53 o 
   9   6   7        0.31       -0.94      1.05 o 
  10   6   7        9.18        6.90      1.88 o 
  -7   7   7       28.51       34.31      4.36 o 
  -6   7   7       12.96       15.68      2.89 o 
  -5   7   7        7.24        5.17      2.05 o 
  -4   7   7       13.00       13.39      2.64 o 
  -3   7   7       30.95       27.89      2.78 o 
  -2   7   7      360.35      361.02      9.76 o 
  -1   7   7        2.37        2.93      1.29 o 
   0   7   7        1.26        0.88      1.76 o 
   1   7   7       84.76       80.52      6.25 o 
   2   7   7      396.92      394.09     12.32 o 
   3   7   7      241.94      245.39      5.08 o 
   4   7   7       26.55       27.11      1.79 o 
   5   7   7        1.50        1.37      0.82 o 
   6   7   7        1.49       -0.31      0.78 o 
   7   7   7       19.40       27.49      2.34 o 
   8   7   7        2.22        4.20      1.45 o 
   9   7   7       68.49       65.86      3.65 o 
  10   7   7        5.72        5.48      1.92 o 
  -7   8   7        8.42       11.61      2.96 o 
  -6   8   7       20.18       22.62      3.27 o 
  -5   8   7        2.35        3.25      2.77 o 
  -4   8   7       93.17       95.77      5.15 o 
  -3   8   7       14.56       11.16      2.15 o 
  -2   8   7      566.67      554.88     13.45 o 
  -1   8   7       65.36       62.75      6.16 o 
   0   8   7      140.85      146.18      8.98 o 
   1   8   7      459.69      469.24     17.95 o 
   2   8   7      150.55      143.62      8.80 o 
   3   8   7      552.04      520.07     12.89 o 
   4   8   7      236.04      225.45      6.01 o 
   5   8   7        3.74        4.34      1.79 o 
   6   8   7       85.88       88.27      3.79 o 
   7   8   7       75.62       70.45     10.25 o 
   8   8   7       16.83       12.96      2.36 o 
   9   8   7        3.23        0.78      1.37 o 
  -6   9   7       12.87       11.71      3.92 o 
  -5   9   7        1.75        1.35      1.56 o 
  -4   9   7       43.66       49.09      3.91 o 
  -3   9   7       24.65       33.20      3.17 o 
  -2   9   7       12.36        7.30      2.90 o 
  -1   9   7       11.40       13.46      3.70 o 
   0   9   7        0.27       -0.26      1.85 o 
   1   9   7       95.16       90.21      7.13 o 
   2   9   7        2.73        6.51      2.64 o 
   3   9   7       73.83       75.83      4.93 o 
   4   9   7       25.30       26.25      2.79 o 
   5   9   7        1.32        1.76      1.48 o 
   6   9   7       49.84       49.74      4.41 o 
   7   9   7       43.69       35.03      3.24 o 
   8   9   7       49.77       55.98      4.27 o 
  -5  10   7        4.10        4.55      2.16 o 
  -4  10   7       35.44       42.68      6.25 o 
  -3  10   7       43.92       59.49      7.04 o 
  -2  10   7        4.41        4.93      2.99 o 
  -1  10   7        0.35        0.62      1.94 o 
   0  10   7       20.77       20.86      4.22 o 
   1  10   7       16.68       11.18      3.43 o 
   2  10   7       44.12       52.72      5.90 o 
   3  10   7       24.77       21.07      3.39 o 
   4  10   7        1.14        0.60      1.30 o 
   5  10   7       58.36       58.21      3.98 o 
   6  10   7        0.52       -0.31      2.95 o 
   7  10   7        1.86        0.35      2.02 o 
  -4  11   7       93.34       91.26      9.06 o 
  -3  11   7       18.80       22.18      5.28 o 
  -2  11   7        1.97        1.94      2.55 o 
  -1  11   7        0.02       -0.09      1.94 o 
   0  11   7       58.27       58.44      6.51 o 
   1  11   7        6.95        5.72      3.17 o 
   2  11   7       29.09       36.35      5.37 o 
   3  11   7        6.70        6.85      2.13 o 
   4  11   7       40.86       40.49      3.67 o 
   5  11   7       17.20       22.87      2.94 o 
   6  11   7        0.73       -0.35      1.94 o 
  -1  12   7       10.91       14.96      4.58 o 
   0  12   7        1.25        1.58      2.73 o 
   1  12   7        0.33       -0.35      2.29 o 
   2  12   7        5.26        5.90      3.08 o 
   3  12   7        3.75        6.08      2.15 o 
  -2  -7   8        3.61        3.24      2.08 o 
  -1  -7   8      113.39      117.01      6.23 o 
   0  -7   8       36.78       39.40      5.46 o 
   1  -7   8       57.34       57.36      4.49 o 
   2  -7   8       94.63       97.32      9.02 o 
   3  -7   8       32.66       30.61      2.47 o 
   4  -7   8       16.25       13.35      2.24 o 
  -4  -6   8        6.34        2.27      1.26 o 
  -3  -6   8       52.39       57.27      4.01 o 
  -2  -6   8        0.06        0.26      1.42 o 
  -1  -6   8       71.23       77.05      4.90 o 
   0  -6   8        0.02       -0.94      1.27 o 
   1  -6   8       88.69       89.56      7.66 o 
   2  -6   8        0.56        0.20      1.27 o 
   3  -6   8        8.24        7.65      1.66 o 
   4  -6   8      120.58      126.76      5.14 o 
   5  -6   8      115.35      132.07      5.99 o 
   6  -6   8       37.69       29.72      2.97 o 
  -5  -5   8       22.16       25.71      2.29 o 
  -4  -5   8       25.64       29.19      2.62 o 
  -3  -5   8        0.73       -0.14      0.88 o 
  -2  -5   8       17.43       17.35      2.13 o 
  -1  -5   8      366.02      344.64     10.39 o 
   0  -5   8       31.63       29.66      3.13 o 
   1  -5   8      104.19       95.12      5.01 o 
   2  -5   8        2.99        4.98      2.24 o 
   3  -5   8        0.47        0.49      0.94 o 
   4  -5   8      143.59      137.05      5.05 o 
   5  -5   8       65.44       67.20      3.72 o 
   6  -5   8       69.69       70.71      3.96 o 
   7  -5   8        5.00        2.34      1.41 o 
  -6  -4   8        5.17        4.15      1.65 o 
  -5  -4   8      130.52      136.42      4.55 o 
  -4  -4   8       26.26       26.13      2.07 o 
  -3  -4   8      150.20      130.97      4.12 o 
  -2  -4   8       14.19       18.52      2.09 o 
  -1  -4   8      164.76      140.90      7.92 o 
   0  -4   8       73.02       80.75      6.95 o 
   1  -4   8        6.31        8.63      1.92 o 
   2  -4   8       25.20       27.37      4.22 o 
   3  -4   8       27.03       30.22      2.26 o 
   4  -4   8       78.75       84.40      4.92 o 
   5  -4   8        4.82        5.87      1.41 o 
   6  -4   8       55.51       53.22      3.59 o 
   7  -4   8        1.41        3.09      1.09 o 
   8  -4   8      148.36      154.90      4.76 o 
  -7  -3   8      110.00      117.76      5.98 o 
  -6  -3   8        9.05       10.13      1.69 o 
  -5  -3   8      107.55       95.63      3.59 o 
  -4  -3   8       19.95       22.71      1.89 o 
  -3  -3   8       57.36       60.40      2.73 o 
  -2  -3   8       18.61       19.28      1.63 o 
  -1  -3   8       36.12       30.94      2.81 o 
   0  -3   8        9.33        8.56      1.77 o 
   1  -3   8       47.53       38.62      4.84 o 
   2  -3   8       12.04       10.65      2.90 o 
   3  -3   8        7.93        9.61      1.99 o 
   4  -3   8       30.76       26.63      1.58 o 
   5  -3   8      147.81      146.88      3.87 o 
   6  -3   8      181.62      175.83      5.08 o 
   7  -3   8       20.86       21.00      1.83 o 
   8  -3   8       18.79       22.25      1.95 o 
   9  -3   8        4.25        7.76      2.10 o 
  -7  -2   8        9.47       10.11      1.97 o 
  -6  -2   8      121.47      134.61      4.28 o 
  -5  -2   8      148.28      140.73      5.25 o 
  -4  -2   8       17.39       14.53      1.57 o 
  -3  -2   8        6.54        8.41      1.23 o 
  -2  -2   8       10.49       11.41      1.83 o 
  -1  -2   8       47.95       44.41      3.12 o 
   0  -2   8      169.71      167.56      6.05 o 
   1  -2   8        8.56        8.63      1.67 o 
   2  -2   8      457.24      455.87     14.43 o 
   3  -2   8       80.75       75.70      2.93 o 
   4  -2   8       10.25       11.39      1.13 o 
   5  -2   8      211.33      198.47      4.50 o 
   6  -2   8      336.56      329.40      6.52 o 
   7  -2   8        0.21        1.20      0.82 o 
   8  -2   8       26.50       24.12      2.01 o 
   9  -2   8      140.25      140.75      4.50 o 
  10  -2   8        0.36        0.78      2.11 o 
  -8  -1   8       42.37       49.46      5.90 o 
  -7  -1   8       18.69       19.12      2.30 o 
  -6  -1   8       26.02       27.61      2.35 o 
  -5  -1   8       20.36       22.37      1.83 o 
  -4  -1   8       55.96       57.55      3.63 o 
  -3  -1   8       11.31       14.34      1.70 o 
  -2  -1   8        7.96        8.27      1.10 o 
  -1  -1   8       43.37       46.23      3.30 o 
   0  -1   8       47.71       43.97      1.80 o 
   1  -1   8      290.99      285.90      5.16 o 
   2  -1   8      123.09      117.93      3.60 o 
   3  -1   8        1.64        2.58      0.64 o 
   4  -1   8       31.17       32.91      1.62 o 
   5  -1   8       79.16       78.41      2.87 o 
   6  -1   8       33.04       28.71      1.78 o 
   7  -1   8       54.57       54.64      3.76 o 
   8  -1   8       47.11       48.61      2.50 o 
   9  -1   8       41.14       38.44      2.84 o 
  10  -1   8       16.63       19.37      4.00 o 
  -8   0   8       65.47       59.32      6.42 o 
  -7   0   8        3.65        7.57      3.17 o 
  -6   0   8      169.47      169.98      5.22 o 
  -5   0   8       26.19       30.87      2.27 o 
  -4   0   8       90.98       95.85      3.39 o 
  -3   0   8        6.01        3.48      0.79 o 
  -2   0   8      597.26      611.09      9.38 o 
  -1   0   8     1552.90     1521.62     19.66 o 
   0   0   8      133.96      150.85      3.48 o 
   1   0   8       31.50       29.83      1.75 o 
   2   0   8      145.24      146.45      3.48 o 
   3   0   8       19.12       18.66      1.13 o 
   4   0   8        0.06        0.66      0.54 o 
   5   0   8      702.85      671.00     10.11 o 
   6   0   8       25.71       23.10      1.59 o 
   7   0   8       32.41       32.93      1.91 o 
   8   0   8       16.53       15.76      1.66 o 
   9   0   8       13.26       13.60      1.74 o 
  10   0   8        8.91        7.72      1.62 o 
  -8   1   8       22.29       22.35      4.58 o 
  -7   1   8       57.57       63.98      6.16 o 
  -6   1   8       59.79       67.64      4.08 o 
  -5   1   8        0.54        0.93      0.86 o 
  -4   1   8        1.44        1.23      0.82 o 
  -3   1   8      128.65      125.18      2.98 o 
  -2   1   8       35.11       38.14      1.84 o 
  -1   1   8      352.11      354.94      6.11 o 
   0   1   8      106.11      126.58      3.47 o 
   1   1   8       56.92       55.17      2.07 o 
   2   1   8      127.70      120.37      3.14 o 
   3   1   8      390.49      405.81      5.75 o 
   4   1   8      678.64      652.78      9.54 o 
   5   1   8        3.32        2.27      0.72 o 
   6   1   8      190.26      189.41      3.95 o 
   7   1   8       69.50       67.61      3.68 o 
   8   1   8      160.83      161.38      4.87 o 
   9   1   8        0.17       -0.39      0.93 o 
  10   1   8       20.72       23.35      2.23 o 
  11   1   8       58.65       61.90      5.50 o 
  -8   2   8       25.08       28.69      5.02 o 
  -7   2   8       19.50       21.00      2.83 o 
  -6   2   8       87.27       76.35      4.42 o 
  -5   2   8        0.02       -0.71      0.93 o 
  -4   2   8       20.18       22.61      1.55 o 
  -3   2   8       87.23       85.89      3.10 o 
  -2   2   8        6.23        7.55      1.00 o 
  -1   2   8       84.83       82.39      2.45 o 
   0   2   8        1.64        0.17      0.43 o 
   1   2   8      459.82      437.41      6.27 o 
   2   2   8        6.16        3.43      0.83 o 
   3   2   8      127.34      123.19      2.56 o 
   4   2   8       27.34       25.28      1.20 o 
   5   2   8        2.40        3.94      1.03 o 
   6   2   8      388.54      379.37      7.08 o 
   7   2   8      402.65      379.34      9.54 o 
   8   2   8       34.45       36.76      3.12 o 
   9   2   8       13.93       12.35      1.68 o 
  10   2   8       76.10       75.96      3.55 o 
  11   2   8       19.23       21.61      3.25 o 
  -8   3   8       24.01       24.53      3.38 o 
  -7   3   8       54.23       59.63      4.42 o 
  -6   3   8        8.20        6.69      1.99 o 
  -5   3   8      173.22      164.09      7.30 o 
  -4   3   8       85.89       81.02      3.21 o 
  -3   3   8        6.16        7.69      1.81 o 
  -2   3   8      139.78      125.89      3.57 o 
  -1   3   8      117.14      122.43      2.25 o 
   0   3   8       36.76       25.31      1.49 o 
   1   3   8       51.70       56.66      1.67 o 
   2   3   8      162.70      140.21      2.37 o 
   3   3   8       13.37       10.76      0.72 o 
   4   3   8        0.03        0.34      0.52 o 
   5   3   8      125.60      117.72      3.93 o 
   6   3   8      200.07      191.70      6.33 o 
   7   3   8        3.20        4.12      1.04 o 
   8   3   8       10.95        9.16      1.42 o 
   9   3   8      147.93      144.45      4.56 o 
  10   3   8       63.10       66.71      3.40 o 
  11   3   8        5.54        7.56      2.34 o 
  -8   4   8        0.57       -1.82      1.82 o 
  -7   4   8       58.48       56.59      4.45 o 
  -6   4   8       34.57       28.46      3.20 o 
  -5   4   8       43.69       38.00      3.33 o 
  -4   4   8       14.03       16.90      5.28 o 
  -3   4   8      272.00      265.19     13.64 o 
  -2   4   8       77.36       80.04      3.76 o 
  -1   4   8      325.34      325.38      6.33 o 
   0   4   8      103.68      106.17      2.16 o 
   1   4   8       28.65       39.77      1.12 o 
   2   4   8       82.33       82.13      1.77 o 
   3   4   8      232.10      232.88      4.20 o 
   4   4   8       13.52       16.29      1.19 o 
   5   4   8      213.30      205.80      4.20 o 
   6   4   8       77.30       75.01      2.81 o 
   7   4   8        7.66        7.49      1.38 o 
   8   4   8        0.72        2.57      1.01 o 
   9   4   8        0.44        1.26      1.11 o 
  10   4   8        0.62       -0.48      1.12 o 
  11   4   8       49.49       51.76      4.27 o 
  -8   5   8        0.33        0.69      4.09 o 
  -7   5   8        6.40        2.97      2.24 o 
  -6   5   8       13.50       11.66      7.92 o 
  -5   5   8        1.15        1.75      2.33 o 
  -4   5   8      174.38      170.02     10.65 o 
  -3   5   8      236.33      244.40      7.69 o 
  -2   5   8       17.82       17.66      2.99 o 
  -1   5   8      507.59      474.79     11.13 o 
   0   5   8       79.67       89.29      5.85 o 
   1   5   8      159.08      144.28      3.71 o 
   2   5   8        0.04        0.54      0.57 o 
   3   5   8      265.77      269.22      4.69 o 
   4   5   8       41.59       44.51      2.08 o 
   5   5   8      157.77      151.07      3.56 o 
   6   5   8        1.63        1.20      0.83 o 
   7   5   8        4.95        6.99      1.31 o 
   8   5   8       34.66       33.91      2.30 o 
   9   5   8       96.78       93.67      4.31 o 
  10   5   8       19.88       23.96      2.35 o 
  -7   6   8        0.37        2.04      2.11 o 
  -6   6   8      134.45      123.80      6.34 o 
  -5   6   8        2.05        1.97      1.71 o 
  -4   6   8       80.86       80.27      5.19 o 
  -3   6   8       73.03       64.98      4.84 o 
  -2   6   8        1.58        0.79      1.37 o 
  -1   6   8        5.59        5.64      2.02 o 
   0   6   8      110.99      102.22     11.40 o 
   1   6   8        0.58        1.58      1.94 o 
   2   6   8       42.41       45.17      2.29 o 
   3   6   8       84.39       90.22      2.51 o 
   4   6   8       52.65       51.37      2.16 o 
   5   6   8        0.14       -0.47      0.62 o 
   6   6   8       20.83       17.29      1.48 o 
   7   6   8        3.75        4.98      1.21 o 
   8   6   8       35.53       37.90      2.44 o 
   9   6   8       79.23       82.26      4.70 o 
  10   6   8       10.72       15.43      2.04 o 
  -7   7   8        1.63        0.32      1.95 o 
  -6   7   8       76.43       86.73      5.56 o 
  -5   7   8        1.92        0.24      1.63 o 
  -4   7   8       51.66       60.13      4.21 o 
  -3   7   8       44.62       50.32      3.74 o 
  -2   7   8        2.57        2.67      1.52 o 
  -1   7   8      130.41      130.96      5.18 o 
   0   7   8       13.80       18.48      3.70 o 
   1   7   8      567.07      521.43     19.27 o 
   2   7   8      132.41      116.61      7.92 o 
   3   7   8      412.96      409.84      8.52 o 
   4   7   8       12.59       15.00      1.50 o 
   5   7   8       14.34       13.97      1.35 o 
   6   7   8      178.43      168.22      4.10 o 
   7   7   8      202.63      197.89      5.19 o 
   8   7   8       40.58       39.29      2.53 o 
   9   7   8        0.33        0.24      1.16 o 
  10   7   8       65.13       72.10      8.62 o 
  -6   8   8        1.05       -0.53      1.71 o 
  -5   8   8       32.13       45.29      4.12 o 
  -4   8   8        0.94        1.54      3.56 o 
  -3   8   8       71.23       79.05      4.76 o 
  -2   8   8      118.57      111.94      8.45 o 
  -1   8   8       12.97       11.79      3.43 o 
   0   8   8       76.52       68.20      6.42 o 
   1   8   8       16.78       21.30      4.05 o 
   2   8   8       33.37       33.18      4.84 o 
   3   8   8       45.45       50.56      3.63 o 
   4   8   8       79.46       79.77      3.53 o 
   5   8   8        0.55        0.84      0.93 o 
   6   8   8       65.90       70.99      4.29 o 
   7   8   8        0.01        1.46      1.75 o 
   8   8   8       45.02       53.49      2.94 o 
   9   8   8       25.35       31.66      2.53 o 
  -5   9   8       28.65       34.90      3.87 o 
  -4   9   8        0.05        0.80      1.59 o 
  -3   9   8       31.42       48.49      6.51 o 
  -2   9   8        6.10        5.63      2.82 o 
  -1   9   8       11.44        7.22      2.90 o 
   0   9   8      318.65      321.04     14.96 o 
   1   9   8      127.13      141.25      9.50 o 
   2   9   8       75.70       75.24      6.95 o 
   3   9   8        6.02        3.49      1.55 o 
   4   9   8       11.71       18.77      2.63 o 
   5   9   8        0.03        1.99      1.76 o 
   6   9   8       55.93       56.22      3.26 o 
   7   9   8        1.72        2.80      1.45 o 
   8   9   8       80.08       77.14      4.07 o 
  -4  10   8       21.45       27.55      5.72 o 
  -3  10   8       17.51       21.74      5.10 o 
  -2  10   8       44.13       42.95      6.16 o 
  -1  10   8       14.65       19.19      4.40 o 
   0  10   8        2.47        0.53      2.11 o 
   1  10   8        4.83        4.05      2.64 o 
   2  10   8        6.28        5.02      2.90 o 
   3  10   8        0.09       -0.76      1.31 o 
   4  10   8        0.05        0.55      1.43 o 
   5  10   8       40.13       35.33      3.40 o 
   6  10   8        2.79        2.14      1.68 o 
   7  10   8       53.27       59.04      4.16 o 
  -3  11   8       26.61       25.61      5.63 o 
  -2  11   8        0.41       -1.94      1.94 o 
  -1  11   8       14.05       15.84      4.31 o 
   0  11   8        1.76        2.29      2.64 o 
   1  11   8       13.88       10.38      3.78 o 
   2  11   8       29.23       23.32      4.75 o 
   3  11   8        2.46        2.35      1.65 o 
   4  11   8        3.22        2.92      2.11 o 
   5  11   8       83.65       89.04      5.24 o 
   6  11   8        0.45       -0.23      1.58 o 
   0  12   8        0.59       -0.88      2.46 o 
   1  12   8       70.08       79.20      8.27 o 
   2  12   8       15.27       21.39      4.75 o 
   3  12   8       71.08       86.66      5.39 o 
  -2  -6   9       45.21       40.32      4.93 o 
  -1  -6   9      114.45      121.69     17.69 o 
   0  -6   9       14.05       11.27      2.51 o 
   1  -6   9        1.58        3.21      1.80 o 
   2  -6   9       28.49       28.47      3.65 o 
   3  -6   9       43.80       48.71      2.91 o 
   4  -6   9      231.05      249.30     12.62 o 
   5  -6   9       40.55       34.96      3.15 o 
  -4  -5   9       12.93       11.70      1.82 o 
  -3  -5   9        9.79       12.36      1.77 o 
  -2  -5   9       40.09       41.52      3.91 o 
  -1  -5   9        3.56        2.26      1.54 o 
   0  -5   9        1.17        3.29      4.53 o 
   1  -5   9        0.15        0.25      1.34 o 
   2  -5   9       29.94       28.72      3.25 o 
   3  -5   9        0.00        0.27      0.87 o 
   4  -5   9       64.45       68.82      3.80 o 
   5  -5   9        9.15        8.15      1.78 o 
   6  -5   9       10.72       12.61      2.31 o 
  -5  -4   9       63.66       65.82      3.39 o 
  -4  -4   9        2.12        4.11      1.25 o 
  -3  -4   9        0.38       -0.63      0.85 o 
  -2  -4   9       22.75       24.04      3.88 o 
  -1  -4   9        6.08        1.94      1.39 o 
   0  -4   9        0.24       -0.97      1.11 o 
   1  -4   9       78.25       75.17      4.53 o 
   2  -4   9       79.86       80.86      4.75 o 
   3  -4   9        7.71        6.71      1.40 o 
   4  -4   9       12.32       12.27      1.83 o 
   5  -4   9        2.39        2.32      1.26 o 
   6  -4   9       20.17       20.40      2.42 o 
   7  -4   9        0.02       -1.17      1.17 o 
  -6  -3   9        8.86        9.61      1.78 o 
  -5  -3   9       63.84       67.87      3.28 o 
  -4  -3   9        7.05        5.57      1.48 o 
  -3  -3   9       94.29      109.36      3.77 o 
  -2  -3   9      146.92      150.51      5.02 o 
  -1  -3   9       52.33       49.63      3.66 o 
   0  -3   9       98.56      117.31     19.80 o 
   1  -3   9      104.16       95.83      4.89 o 
   2  -3   9       65.86       65.27      4.13 o 
   3  -3   9        0.55        0.70      1.24 o 
   4  -3   9        3.72        4.94      2.04 o 
   5  -3   9       94.97       97.34      5.98 o 
   6  -3   9       35.10       41.53      3.32 o 
   7  -3   9       35.27       36.11      2.60 o 
   8  -3   9       44.95       48.02      2.75 o 
  -6  -2   9       93.47       94.86      3.82 o 
  -5  -2   9      131.14      130.60      4.30 o 
  -4  -2   9      124.38      124.37      4.02 o 
  -3  -2   9       21.59       28.69      1.99 o 
  -2  -2   9        0.69        0.27      0.86 o 
  -1  -2   9       28.36       23.02      2.57 o 
   0  -2   9        4.51        4.05      1.72 o 
   1  -2   9       20.96       17.81      2.30 o 
   2  -2   9       22.33       22.98      2.76 o 
   3  -2   9        1.74        3.42      1.43 o 
   4  -2   9       47.22       48.15      2.13 o 
   5  -2   9       10.79        9.82      1.23 o 
   6  -2   9       43.14       43.76      2.27 o 
   7  -2   9        5.51        6.34      1.24 o 
   8  -2   9        5.62        8.80      1.80 o 
   9  -2   9        0.09        0.12      1.21 o 
  -7  -1   9       57.28       58.76      4.51 o 
  -6  -1   9       35.88       36.67      2.79 o 
  -5  -1   9       39.74       39.36      2.43 o 
  -4  -1   9        0.02        0.53      0.83 o 
  -3  -1   9       10.98        9.27      1.31 o 
  -2  -1   9       40.33       40.24      2.43 o 
  -1  -1   9      279.99      273.41      6.57 o 
   0  -1   9       40.41       36.97      3.78 o 
   1  -1   9       90.72       87.26      3.78 o 
   2  -1   9       28.13       30.40      2.02 o 
   3  -1   9       14.52       13.79      1.11 o 
   4  -1   9      638.11      635.15      9.73 o 
   5  -1   9       87.27       88.36      2.88 o 
   6  -1   9        0.02       -0.68      0.68 o 
   7  -1   9        2.77        2.81      0.99 o 
   8  -1   9      170.18      175.41      4.83 o 
   9  -1   9        0.22        1.18      1.32 o 
  -7   0   9      126.88      141.30      6.64 o 
  -6   0   9       60.28       68.04      4.42 o 
  -5   0   9       44.97       48.06      2.87 o 
  -4   0   9      109.79      109.54      3.50 o 
  -3   0   9       26.58       43.34      2.17 o 
  -2   0   9       53.23       51.77      2.87 o 
  -1   0   9      580.06      600.72     13.46 o 
   1   0   9       85.07       84.70      2.40 o 
   2   0   9       69.80       72.06      2.50 o 
   3   0   9      115.64      112.53      2.82 o 
   4   0   9       78.06       83.53      2.57 o 
   5   0   9       23.00       24.81      1.99 o 
   6   0   9       46.60       47.54      2.23 o 
   7   0   9      126.10      129.07      3.85 o 
   8   0   9       63.37       65.86      4.63 o 
   9   0   9       68.78       75.23      7.22 o 
  10   0   9        3.33        3.19      1.53 o 
  -7   1   9       73.55       76.21      6.86 o 
  -6   1   9       30.37       23.87      2.99 o 
  -5   1   9        4.01        3.30      1.67 o 
  -4   1   9        2.65        6.38      1.13 o 
  -3   1   9        4.53        4.57      0.99 o 
  -2   1   9      239.71      245.99      5.16 o 
  -1   1   9      579.65      546.76      8.68 o 
   0   1   9      228.56      231.38      4.73 o 
   1   1   9       90.42       85.04      2.59 o 
   2   1   9       90.21       91.39      2.90 o 
   3   1   9       26.36       23.21      1.12 o 
   4   1   9      350.09      363.61      8.44 o 
   5   1   9        0.29        0.37      0.61 o 
   6   1   9      465.32      441.49      9.03 o 
   7   1   9        3.89        5.14      1.13 o 
   8   1   9        6.45        6.33      1.38 o 
   9   1   9       22.11       21.42      2.13 o 
  10   1   9       91.38      100.27      4.93 o 
  -7   2   9       48.01       59.67      6.34 o 
  -6   2   9        9.55        9.32      2.30 o 
  -5   2   9        0.13       -0.68      2.10 o 
  -4   2   9       53.36       57.84      2.92 o 
  -3   2   9        2.63        2.57      1.00 o 
  -2   2   9       64.50       60.38      2.31 o 
  -1   2   9        2.39        0.99      0.63 o 
   0   2   9       90.55       97.46      2.52 o 
   1   2   9       76.07       59.33      1.73 o 
   2   2   9        0.56        2.36      0.62 o 
   3   2   9       79.72       72.06      1.94 o 
   4   2   9       34.09       33.93      1.53 o 
   5   2   9       33.50       31.91      2.05 o 
   6   2   9        7.45        7.08      1.18 o 
   7   2   9       22.91       22.65      1.83 o 
   8   2   9       54.63       51.06      2.76 o 
   9   2   9       25.75       33.14      2.56 o 
  10   2   9        3.44        3.34      1.37 o 
  -7   3   9       32.01       31.11      5.54 o 
  -6   3   9        8.95        6.32      2.05 o 
  -5   3   9        4.91        3.13      3.74 o 
  -4   3   9       78.15       74.17      3.33 o 
  -3   3   9       11.94       10.16      1.41 o 
  -2   3   9      160.94      172.00      4.54 o 
  -1   3   9       16.33       16.24      1.12 o 
   0   3   9      109.96      145.23      4.66 o 
   1   3   9        8.22        7.52      0.79 o 
   2   3   9        3.07        5.70      1.09 o 
   3   3   9      431.04      439.15      5.68 o 
   4   3   9       64.02       62.12      2.31 o 
   5   3   9       21.50       19.63      1.92 o 
   6   3   9        0.20        2.53      0.91 o 
   7   3   9        4.58        3.14      1.27 o 
   8   3   9       40.00       42.55      3.34 o 
   9   3   9       75.68       72.32      4.12 o 
  10   3   9        7.34        7.99      1.62 o 
  -7   4   9        4.43        1.06      1.98 o 
  -6   4   9       19.03       21.35      3.02 o 
  -5   4   9       12.31       14.61      2.55 o 
  -4   4   9       14.11       12.96      2.38 o 
  -3   4   9      229.16      212.52      7.13 o 
  -2   4   9       22.15       26.49      2.49 o 
  -1   4   9      123.36      132.69      4.90 o 
   0   4   9       16.27       20.48      2.10 o 
   1   4   9      185.22      179.87      2.57 o 
   2   4   9        7.27        5.63      0.78 o 
   3   4   9      105.44      100.36      2.90 o 
   4   4   9      132.10      128.80      3.14 o 
   5   4   9       27.34       26.92      1.60 o 
   6   4   9        2.46        3.03      0.95 o 
   7   4   9        0.06       -0.77      0.77 o 
   8   4   9       92.36      101.61      5.87 o 
   9   4   9        0.07       -0.14      1.02 o 
  10   4   9      111.80      120.40      4.50 o 
  -7   5   9      147.40      161.47      7.68 o 
  -6   5   9       86.91       92.40     14.65 o 
  -5   5   9      199.41      195.43      7.59 o 
  -4   5   9      186.09      189.60      7.17 o 
  -3   5   9       15.06       24.08      4.84 o 
  -2   5   9        0.27        0.20      1.15 o 
  -1   5   9      191.88      221.86      6.87 o 
   0   5   9       52.81       59.29      3.21 o 
   1   5   9        0.10       -1.32      1.32 o 
   2   5   9       73.91       77.95      2.53 o 
   3   5   9        8.12        8.38      0.97 o 
   4   5   9       32.60       32.01      1.67 o 
   5   5   9       36.07       39.10      1.88 o 
   6   5   9       40.45       38.04      1.99 o 
   7   5   9       20.84       19.39      2.15 o 
   8   5   9      153.21      160.02      4.74 o 
   9   5   9       13.04       11.28      1.76 o 
  10   5   9      168.24      186.27      5.70 o 
  -7   6   9       62.08       64.72      5.19 o 
  -6   6   9      238.07      238.41      9.19 o 
  -5   6   9        0.75        3.49      1.99 o 
  -4   6   9        3.76        5.52      2.09 o 
  -3   6   9       34.37       36.96      3.33 o 
  -2   6   9       70.31       63.45      3.95 o 
  -1   6   9      590.46      577.50     13.44 o 
   0   6   9        0.12        1.58      1.85 o 
   1   6   9        7.91        6.16      2.46 o 
   2   6   9      166.38      164.48      9.33 o 
   3   6   9       92.76       98.30      3.86 o 
   4   6   9       90.08       84.69      2.64 o 
   5   6   9        0.88        0.35      0.72 o 
   6   6   9      275.96      262.04      5.84 o 
   7   6   9      132.52      134.04      4.23 o 
   8   6   9      141.61      131.90      4.36 o 
   9   6   9       24.01       32.88      2.47 o 
  10   6   9       19.65       19.86      2.62 o 
  -6   7   9        7.59        2.11      2.23 o 
  -5   7   9        0.03       -1.12      1.77 o 
  -4   7   9       28.46       26.49      3.83 o 
  -3   7   9       93.03       88.04      5.07 o 
  -2   7   9        0.36        0.15      1.40 o 
  -1   7   9        0.17       -0.18      1.58 o 
   0   7   9        4.04        2.82      2.11 o 
   1   7   9       97.59       98.48      7.57 o 
   2   7   9      112.31       91.17      7.22 o 
   3   7   9        4.76        5.44      1.67 o 
   4   7   9       22.63       20.56      1.99 o 
   5   7   9        4.35        4.55      1.04 o 
   6   7   9        0.19        0.53      0.83 o 
   7   7   9        0.03        0.39      0.97 o 
   8   7   9        2.72        3.03      1.40 o 
   9   7   9        7.13        8.93      1.71 o 
  -5   8   9        4.59        6.77      2.41 o 
  -4   8   9       57.94       64.73      4.78 o 
  -3   8   9        1.14        0.88      2.38 o 
  -2   8   9      114.04      111.50      8.71 o 
  -1   8   9        0.49        1.06      1.94 o 
   0   8   9       14.27       10.47      3.26 o 
   1   8   9        0.17       -0.70      1.67 o 
   2   8   9        7.63        7.83      3.08 o 
   3   8   9      228.11      219.87      8.80 o 
   4   8   9      130.86      123.42      5.74 o 
   5   8   9        0.47       -0.49      0.96 o 
   6   8   9       13.93       11.48      1.62 o 
   7   8   9       24.99       28.16      2.03 o 
   8   8   9       11.25       10.76      1.85 o 
  -5   9   9        0.17        3.05      2.13 o 
  -4   9   9       16.08       19.89      4.93 o 
  -3   9   9       49.53       39.78      6.25 o 
  -2   9   9        0.45        0.09      2.20 o 
  -1   9   9        0.19       -1.58      1.58 o 
   0   9   9        2.32        1.94      2.38 o 
   1   9   9       49.08       46.91      5.98 o 
   2   9   9       55.50       62.40      6.60 o 
   3   9   9       11.10        9.30      2.17 o 
   4   9   9       10.38       10.73      2.24 o 
   5   9   9       18.17       22.84      3.87 o 
   6   9   9       18.70       18.72      5.28 o 
   7   9   9       15.90       14.12      2.12 o 
   8   9   9       32.25       36.95      3.13 o 
  -3  10   9        2.08        1.94      2.73 o 
  -2  10   9       66.69       65.12      7.57 o 
  -1  10   9        1.56        3.34      2.73 o 
   1  10   9       11.64        9.59      3.70 o 
   2  10   9        8.07        5.63      2.90 o 
   3  10   9       70.82       77.53      5.00 o 
   4  10   9        1.01        0.79      1.64 o 
   5  10   9      110.67      113.25      8.05 o 
   6  10   9        0.04        0.34      1.58 o 
   7  10   9        0.04       -0.06      1.61 o 
  -2  11   9        0.02       -1.14      2.29 o 
  -1  11   9       42.56       61.25      7.39 o 
   0  11   9       50.27       69.35      7.83 o 
   1  11   9        0.01       -2.20      2.20 o 
   2  11   9       29.41       41.89      6.07 o 
   3  11   9       10.69       10.98      3.92 o 
   4  11   9        0.65        0.46      1.71 o 
   5  11   9       12.76       17.59      2.98 o 
  -2  -5  10        6.99        7.02      2.02 o 
  -1  -5  10        0.02       -0.08      1.55 o 
   0  -5  10       19.83       17.57      2.96 o 
   1  -5  10       90.63       89.41      5.52 o 
   2  -5  10       11.98        8.00      2.47 o 
   3  -5  10        1.89        2.04      1.14 o 
   4  -5  10       23.13       25.52      2.70 o 
  -3  -4  10        0.20        0.18      1.18 o 
  -2  -4  10        0.97        0.39      1.19 o 
  -1  -4  10       55.87       51.39      4.20 o 
   0  -4  10        0.02       -0.76      1.27 o 
   1  -4  10       79.89       86.44      5.23 o 
   2  -4  10        1.80        1.66      1.28 o 
   3  -4  10       59.93       57.77      2.90 o 
   4  -4  10       36.90       38.65      2.89 o 
   5  -4  10        1.72        1.43      1.25 o 
   6  -4  10       64.51       76.12      6.95 o 
  -4  -3  10       14.37       14.14      1.86 o 
  -3  -3  10       65.02       71.43      7.46 o 
  -2  -3  10        8.17        8.10      1.65 o 
  -1  -3  10       69.82       78.58      3.70 o 
   0  -3  10       32.81       34.95      3.38 o 
   1  -3  10      107.62      104.99      5.39 o 
   2  -3  10        0.17        0.67      1.05 o 
   3  -3  10        0.03       -0.07      0.85 o 
   4  -3  10        0.92        0.88      1.74 o 
   5  -3  10       28.43       24.31      2.34 o 
   6  -3  10       74.07       71.27      3.95 o 
   7  -3  10       23.83       23.38      2.62 o 
  -5  -2  10       11.19        9.63      1.76 o 
  -4  -2  10       21.65       24.03      2.12 o 
  -3  -2  10      141.46      152.30      5.29 o 
  -2  -2  10       10.14        8.31      2.09 o 
  -1  -2  10        3.63        2.53      1.14 o 
   0  -2  10      150.47      138.42      6.05 o 
   1  -2  10       56.17       41.66      3.51 o 
   2  -2  10       39.41       40.35      3.62 o 
   3  -2  10       12.81        9.71      2.13 o 
   4  -2  10      184.66      183.15      5.46 o 
   5  -2  10        0.10        0.47      0.89 o 
   6  -2  10      257.64      268.17      6.59 o 
   7  -2  10        0.00        0.77      0.98 o 
   8  -2  10        0.20        0.52      1.06 o 
  -6  -1  10       39.14       48.20      4.12 o 
  -5  -1  10      173.03      179.18      5.17 o 
  -4  -1  10       12.15       11.79      1.61 o 
  -3  -1  10        7.08        8.49      1.70 o 
  -2  -1  10      289.86      299.14      7.34 o 
  -1  -1  10      294.42      277.25     11.87 o 
   0  -1  10       61.26       61.41      4.84 o 
   1  -1  10       18.59       24.67      4.66 o 
   2  -1  10      147.99      149.45      5.29 o 
   3  -1  10        0.14        0.68      0.68 o 
   4  -1  10       55.51       57.47      2.30 o 
   5  -1  10       30.22       28.44      1.84 o 
   6  -1  10        1.50        1.60      0.93 o 
   7  -1  10        0.21        0.37      0.90 o 
   8  -1  10       66.89       67.27      5.38 o 
   9  -1  10        2.38        1.75      1.37 o 
  -6   0  10       29.60       30.43      3.45 o 
  -5   0  10        0.46        0.40      1.55 o 
  -4   0  10       55.24       58.78      4.50 o 
  -3   0  10       10.16        6.38      1.47 o 
  -2   0  10       19.05       17.43      1.82 o 
  -1   0  10       22.30       29.32      2.13 o 
   1   0  10       87.72       81.42      2.50 o 
   2   0  10      106.98      106.75      3.26 o 
   3   0  10        1.80        1.72      0.66 o 
   4   0  10        1.60        0.89      0.64 o 
   5   0  10       19.96       17.21      1.46 o 
   6   0  10        9.68       12.45      1.57 o 
   7   0  10       18.94       19.27      2.02 o 
   8   0  10       52.60       52.60      3.18 o 
   9   0  10      110.13      121.84      5.64 o 
  -6   1  10       49.49       55.71      4.29 o 
  -5   1  10       39.15       41.23      6.82 o 
  -4   1  10      110.67      109.89      4.98 o 
  -3   1  10       25.78       23.75      2.12 o 
  -2   1  10       82.26       90.61      3.08 o 
  -1   1  10      140.80      138.86      3.70 o 
   0   1  10       95.86      106.92      2.78 o 
   1   1  10       13.93        9.29      0.91 o 
   2   1  10       63.28       66.46      3.30 o 
   3   1  10       76.69       80.84      2.18 o 
   4   1  10        3.12        2.74      0.76 o 
   5   1  10        0.88        0.31      0.71 o 
   6   1  10        2.18        1.64      0.96 o 
   7   1  10       18.38       16.17      2.00 o 
   8   1  10       64.28       73.94      3.74 o 
   9   1  10        2.90        2.64      1.46 o 
  -6   2  10       59.47       39.25      5.28 o 
  -5   2  10        6.75        6.80      2.15 o 
  -4   2  10       57.95       63.60      3.21 o 
  -3   2  10       60.78       64.69      3.01 o 
  -2   2  10      138.48      139.10      3.82 o 
  -1   2  10        0.87        1.89      0.81 o 
   0   2  10       32.42       37.90      1.72 o 
   1   2  10      256.56      246.49      4.13 o 
   2   2  10       81.93       82.57      2.41 o 
   3   2  10      246.32      247.67      4.29 o 
   4   2  10        0.30        0.40      0.64 o 
   5   2  10       18.06       17.07      2.30 o 
   6   2  10      133.74      136.44      4.50 o 
   7   2  10        3.62        3.43      1.33 o 
   8   2  10      177.17      170.61      5.00 o 
   9   2  10       18.72       16.78      2.05 o 
  -6   3  10       34.79       37.89      3.79 o 
  -5   3  10        5.38        6.48      2.33 o 
  -4   3  10        0.30       -0.91      1.18 o 
  -3   3  10      158.64      163.58      6.21 o 
  -2   3  10        7.48        7.44      1.61 o 
  -1   3  10       83.02       88.06      3.60 o 
   0   3  10      189.39      182.06      3.71 o 
   1   3  10       77.55       90.39      2.26 o 
   2   3  10       84.71       85.50      2.41 o 
   3   3  10        3.28        4.03      0.83 o 
   4   3  10        0.08       -0.58      0.58 o 
   5   3  10        3.74        2.36      0.91 o 
   6   3  10      185.04      174.72      5.73 o 
   7   3  10       24.50       21.06      1.89 o 
   8   3  10       26.40       31.82      2.34 o 
   9   3  10       19.51       22.39      2.38 o 
  10   3  10       58.12       63.10      4.03 o 
  -6   4  10        0.42       -0.36      3.21 o 
  -5   4  10      120.51      124.57      6.04 o 
  -4   4  10       65.96       68.49      4.35 o 
  -3   4  10       64.63       60.58      3.92 o 
  -2   4  10      238.68      232.46      7.46 o 
  -1   4  10      162.59      165.09      9.68 o 
   0   4  10        0.26        1.84      1.10 o 
   1   4  10        0.78        1.35      0.49 o 
   2   4  10        0.29        0.56      0.60 o 
   3   4  10      227.95      217.58      5.48 o 
   4   4  10       13.88       12.63      1.32 o 
   5   4  10        5.65        3.50      0.87 o 
   6   4  10      133.32      131.93      3.99 o 
   7   4  10        0.00        0.26      1.44 o 
   8   4  10       20.71       20.82      2.03 o 
   9   4  10        5.33        8.23      1.70 o 
  -6   5  10        5.22        2.30      2.82 o 
  -5   5  10        0.89       -0.31      2.33 o 
  -4   5  10       85.79       93.76      5.23 o 
  -3   5  10      131.77      127.57      6.47 o 
  -2   5  10        1.14        2.05      1.43 o 
  -1   5  10       30.13       36.77      5.32 o 
   0   5  10       29.95       31.07      4.58 o 
   1   5  10        0.25        0.00      1.67 o 
   2   5  10      300.77      291.64      6.44 o 
   3   5  10       46.02       42.84      2.07 o 
   4   5  10      260.66      255.03      4.94 o 
   5   5  10       42.77       43.67      2.18 o 
   6   5  10        0.69        0.61      0.79 o 
   7   5  10       25.77       27.07      2.09 o 
   8   5  10        1.81        2.47      1.18 o 
   9   5  10       19.68       20.08      2.16 o 
  -6   6  10        2.35        1.27      2.13 o 
  -5   6  10       34.27       33.55      3.91 o 
  -4   6  10      101.37       99.71      5.64 o 
  -3   6  10        3.10        2.60      1.77 o 
  -2   6  10      129.07      123.86      8.54 o 
  -1   6  10        0.31        0.44      1.67 o 
   0   6  10       95.26       90.82      7.30 o 
   1   6  10       45.37       41.80      5.28 o 
   2   6  10        4.03        4.70      1.59 o 
   3   6  10        0.04        0.11      0.79 o 
   4   6  10       38.31       42.12      2.48 o 
   5   6  10      141.98      140.32      3.68 o 
   6   6  10       14.51       11.34      1.51 o 
   7   6  10        2.79        3.51      1.21 o 
   8   6  10        5.55        5.41      1.45 o 
   9   6  10       19.61       15.83      2.05 o 
  -5   7  10       42.52       37.06      4.14 o 
  -4   7  10       98.80       88.28      5.60 o 
  -3   7  10       91.60       97.50      5.54 o 
  -2   7  10       92.29       92.76      8.10 o 
  -1   7  10       35.28       28.34      4.84 o 
   0   7  10       26.52       22.62      4.49 o 
   1   7  10       33.83       23.76      4.40 o 
   2   7  10       13.01       11.79      3.34 o 
   3   7  10       83.10       73.63      4.47 o 
   4   7  10       41.27       43.19      9.24 o 
   5   7  10       21.34       21.54      1.83 o 
   6   7  10       57.39       61.13      2.82 o 
   7   7  10       71.87       78.82      3.41 o 
   8   7  10       98.70       93.49      4.41 o 
   9   7  10        0.05        1.76      1.70 o 
  -5   8  10       28.86       23.11      3.66 o 
  -4   8  10        2.17        0.53      2.55 o 
  -3   8  10       62.42       64.24      7.48 o 
  -2   8  10      164.69      183.23     11.62 o 
  -1   8  10        0.01        0.09      2.11 o 
   0   8  10        1.93        0.62      2.20 o 
   1   8  10       72.48       69.00      7.04 o 
   2   8  10       51.89       50.43      5.98 o 
   3   8  10      310.77      302.23      9.81 o 
   4   8  10       12.31       13.86      2.54 o 
   5   8  10        4.68        3.61      1.78 o 
   6   8  10      101.44      112.74      5.68 o 
   7   8  10       36.24       38.78      2.58 o 
   8   8  10        1.91        2.27      1.35 o 
  -4   9  10       41.79       44.53      7.04 o 
  -3   9  10       64.04       76.74      8.45 o 
  -2   9  10       69.41       74.10      7.92 o 
  -1   9  10        8.22       13.73      4.14 o 
   0   9  10       87.60       91.61      8.45 o 
   1   9  10      119.51      120.57      9.33 o 
   2   9  10        3.72        5.10      2.82 o 
   3   9  10      153.68      150.94      6.79 o 
   4   9  10        0.01        1.41      1.61 o 
   5   9  10        8.20        8.11      2.26 o 
   6   9  10       72.54       82.86      5.15 o 
   7   9  10        2.18        1.41      1.74 o 
  -2  10  10        6.31       11.79      4.14 o 
  -1  10  10       18.86       18.75      4.93 o 
   0  10  10        5.91        4.66      2.99 o 
   1  10  10       13.16        6.51      3.52 o 
   2  10  10        1.06        3.96      2.90 o 
   3  10  10        0.52        1.54      1.65 o 
   4  10  10       59.98       62.15      8.05 o 
   5  10  10       15.23       18.86      3.52 o 
   6  10  10        8.58        9.99      2.47 o 
   0  11  10       43.12       48.23      7.04 o 
   1  11  10       22.44       21.39      5.19 o 
   2  11  10      196.32      218.78     13.29 o 
   3  11  10        4.34        3.57      1.98 o 
   4  11  10        2.99        5.81      2.99 o 
  -1  -4  11        0.93        1.09      1.94 o 
   0  -4  11       16.14       21.15      3.19 o 
   1  -4  11       14.35       17.67      3.07 o 
   2  -4  11        1.76        0.25      1.72 o 
   3  -4  11        2.92        2.20      1.14 o 
   4  -4  11       23.23       19.34      3.16 o 
  -3  -3  11        1.82        0.63      1.30 o 
  -2  -3  11        0.73        0.98      1.34 o 
  -1  -3  11        2.29        3.92      1.46 o 
   0  -3  11       59.13       63.58      4.65 o 
   1  -3  11        0.05        0.93      1.45 o 
   2  -3  11       68.25       63.32      3.88 o 
   3  -3  11       25.64       25.40      3.39 o 
   4  -3  11        3.35        2.68      1.26 o 
   5  -3  11      151.60      152.59      5.59 o 
   6  -3  11       27.43       25.56      2.74 o 
  -4  -2  11       19.45       23.84      4.11 o 
  -3  -2  11        2.37        1.61      1.26 o 
  -2  -2  11      163.71      171.63      5.75 o 
  -1  -2  11        4.32        5.64      1.53 o 
   0  -2  11       72.10       67.81      3.49 o 
   1  -2  11      143.35      139.12     11.66 o 
   2  -2  11        8.63        7.09      1.72 o 
   3  -2  11       31.83       31.40      2.34 o 
   4  -2  11       16.01       14.03      1.79 o 
   5  -2  11       50.27       48.14      3.10 o 
   6  -2  11       62.12       61.98      3.66 o 
   7  -2  11       11.87       10.36      2.07 o 
  -4  -1  11       20.55       19.24      2.43 o 
  -3  -1  11       17.68       20.47      2.70 o 
  -2  -1  11       90.90       85.55      3.87 o 
  -1  -1  11      190.32      197.43      5.90 o 
   0  -1  11        7.62        5.48      2.65 o 
   1  -1  11        6.16        4.28      1.47 o 
   2  -1  11        2.23        2.64      1.18 o 
   3  -1  11        0.10        0.68      0.86 o 
   4  -1  11        1.30        0.57      0.85 o 
   5  -1  11      136.66      126.53      5.31 o 
   6  -1  11       17.13       14.03      1.60 o 
   7  -1  11       37.25       41.30      2.88 o 
  -5   0  11       53.63       55.96      4.22 o 
  -4   0  11        7.56        7.76      1.81 o 
  -3   0  11       84.99       94.80      4.12 o 
  -2   0  11      132.06      128.73      4.63 o 
  -1   0  11      379.99      389.95      8.65 o 
   0   0  11        2.14        7.90      1.64 o 
   1   0  11      211.76      210.04      5.16 o 
   2   0  11        3.06        2.95      1.19 o 
   3   0  11       51.06       58.54      2.22 o 
   4   0  11       77.84       79.62      2.76 o 
   5   0  11       37.26       38.51      2.10 o 
   6   0  11        0.09        0.28      0.99 o 
   7   0  11       57.57       58.75      3.30 o 
   8   0  11        3.88        4.31      1.44 o 
  -5   1  11       15.11       13.99      2.68 o 
  -4   1  11        2.03        3.38      1.79 o 
  -3   1  11       59.97       54.55      3.09 o 
  -2   1  11      152.17      152.06      9.05 o 
  -1   1  11      453.46      398.43      8.59 o 
   0   1  11        2.84        2.81      0.84 o 
   1   1  11       63.19       62.31      2.09 o 
   2   1  11       32.03       30.63      1.75 o 
   3   1  11       22.51       23.68      1.28 o 
   4   1  11       93.84       93.46      3.47 o 
   5   1  11        0.08       -0.79      0.79 o 
   6   1  11       72.61       71.30      3.99 o 
   7   1  11        0.01       -0.17      1.00 o 
   8   1  11       34.51       30.58      2.67 o 
  -5   2  11       89.39      104.37      7.57 o 
  -4   2  11       69.65       84.75      6.60 o 
  -3   2  11       25.81       30.15      8.05 o 
  -2   2  11       99.88       96.21      3.43 o 
  -1   2  11       50.38       57.03      2.87 o 
   0   2  11        5.14        9.02      0.98 o 
   1   2  11       10.96       10.40      1.01 o 
   2   2  11      113.85      118.82      2.82 o 
   3   2  11      167.13      168.82      3.44 o 
   4   2  11       16.78       16.70      1.97 o 
   5   2  11        7.62       11.35      1.85 o 
   6   2  11      194.70      203.91      5.77 o 
   7   2  11        5.17        4.24      1.33 o 
   8   2  11        6.27        4.68      1.57 o 
   9   2  11       75.35       71.61      3.99 o 
  -5   3  11       17.38       16.90      3.87 o 
  -4   3  11       85.22       91.40      5.01 o 
  -3   3  11        1.08        0.93      1.37 o 
  -2   3  11       65.13       65.01      3.83 o 
  -1   3  11        1.19        0.52      0.91 o 
   0   3  11      131.77      127.53      4.19 o 
   1   3  11      102.90       92.33      2.84 o 
   2   3  11       12.19        9.73      1.32 o 
   3   3  11        5.98        8.24      1.12 o 
   4   3  11        2.55        2.39      1.16 o 
   5   3  11      138.72      142.17      4.54 o 
   6   3  11      110.85      101.00      3.99 o 
   7   3  11        5.25        5.57      1.43 o 
   8   3  11        2.81        6.27      1.41 o 
   9   3  11       33.76       37.64      2.75 o 
  -5   4  11        0.12        1.03      1.67 o 
  -4   4  11       65.77       60.09      4.40 o 
  -3   4  11       67.22       58.70      4.08 o 
  -2   4  11       54.79       62.51      3.95 o 
  -1   4  11       13.60       17.35      3.26 o 
   0   4  11       71.08       70.44      3.76 o 
   1   4  11       18.75       18.18      1.65 o 
   2   4  11       33.95       31.77      1.63 o 
   3   4  11      243.34      242.42      5.15 o 
   4   4  11        0.52        1.07      0.83 o 
   5   4  11       71.26       75.91      3.00 o 
   6   4  11        9.48        6.52      1.45 o 
   7   4  11       18.31       23.25      2.03 o 
   8   4  11       25.10       24.13      3.28 o 
   9   4  11        2.28        2.75      1.42 o 
  -5   5  11      164.99      175.89      7.78 o 
  -4   5  11       95.25       99.44      5.56 o 
  -3   5  11       91.06      105.98      5.59 o 
  -2   5  11       12.98       13.74      2.32 o 
  -1   5  11       39.49       43.60      3.30 o 
   0   5  11       28.06       19.63      4.05 o 
   1   5  11       33.45       29.22      4.49 o 
   2   5  11        6.19        6.75      1.16 o 
   3   5  11       46.08       46.37      2.80 o 
   4   5  11       39.82       39.24      2.15 o 
   5   5  11      234.92      232.68      5.51 o 
   6   5  11       31.45       31.17      1.98 o 
   7   5  11        0.49       -0.12      0.95 o 
   8   5  11       14.82       17.11      2.06 o 
   9   5  11        0.42        0.33      1.80 o 
  -5   6  11       37.61       37.22      4.20 o 
  -4   6  11        1.40       -0.90      1.78 o 
  -3   6  11        1.19        1.07      1.65 o 
  -2   6  11       52.42       57.91      6.69 o 
  -1   6  11       95.52       83.96      7.66 o 
   0   6  11       12.26       11.97      3.52 o 
   1   6  11       47.02       50.43      5.98 o 
   2   6  11       56.96       55.49      3.98 o 
   3   6  11      197.80      190.45      5.36 o 
   4   6  11       84.49       71.66      3.35 o 
   5   6  11        2.03        2.37      0.93 o 
   6   6  11       92.28       94.16      4.75 o 
   7   6  11       50.33       55.15      2.97 o 
   8   6  11       33.22       31.78      2.45 o 
  -4   7  11       13.82       13.61      3.11 o 
  -3   7  11      136.50      134.03     10.12 o 
  -2   7  11        1.43        1.32      2.38 o 
  -1   7  11      147.27      165.01     10.91 o 
   0   7  11       77.28       94.43      8.36 o 
   1   7  11       61.33       56.15      6.42 o 
   2   7  11      367.60      393.21     11.63 o 
   3   7  11      235.97      229.12     10.74 o 
   4   7  11        1.75       -0.37      1.34 o 
   5   7  11       27.98       25.24      2.44 o 
   6   7  11       23.62       21.17      1.95 o 
   7   7  11       40.68       32.32      2.58 o 
   8   7  11        0.01        0.82      1.22 o 
  -3   8  11       67.33       70.14      8.01 o 
  -2   8  11        0.01       -0.97      2.20 o 
  -1   8  11        7.70        4.22      3.08 o 
   0   8  11      134.57      122.77      9.59 o 
   1   8  11      166.69      148.46     10.38 o 
   2   8  11        3.24        5.10      2.64 o 
   3   8  11        7.97        7.76      2.11 o 
   4   8  11       12.41       15.46      2.81 o 
   5   8  11        0.13        0.24      1.52 o 
   6   8  11       71.73       66.22      4.70 o 
   7   8  11        2.24        0.52      1.35 o 
  -2   9  11        0.89       -1.76      2.11 o 
  -1   9  11       13.63       10.21      4.05 o 
   0   9  11       74.02       71.28      7.92 o 
   1   9  11        0.11       -1.85      1.85 o 
   2   9  11       21.84       31.86      5.46 o 
   3   9  11        0.40       -0.67      1.33 o 
   4   9  11        0.02        0.57      1.48 o 
   5   9  11        1.11        0.47      2.46 o 
   6   9  11        0.69        0.25      1.63 o 
  -1  10  11       14.90        8.36      3.96 o 
   0  10  11       97.45      101.65      9.77 o 
   1  10  11       24.58       22.88      5.28 o 
   2  10  11        5.03        8.54      3.61 o 
   3  10  11        0.08       -0.30      1.64 o 
   4  10  11       15.17        8.39      4.05 o 
   1  -3  12       27.61       18.40      2.60 o 
   2  -3  12        0.52        0.37      1.41 o 
  -1  -2  12        0.37        1.07      1.24 o 
   0  -2  12       14.01       20.00      2.34 o 
   1  -2  12        4.72        2.36      1.49 o 
   2  -2  12        2.17        1.88      1.40 o 
   3  -2  12        2.01        0.04      0.94 o 
   4  -2  12       80.81       86.63      5.69 o 
   5  -2  12        1.83        1.89      1.30 o 
  -2  -1  12      113.90      112.20      4.71 o 
  -1  -1  12       47.34       45.49      3.09 o 
   0  -1  12      239.73      253.57      7.08 o 
   1  -1  12       34.30       31.22      2.26 o 
   2  -1  12       93.09       96.92      5.00 o 
   3  -1  12      132.41      130.57      3.94 o 
   4  -1  12      190.95      198.48      6.64 o 
   5  -1  12        3.93        3.12      1.34 o 
   6  -1  12        0.73        1.69      1.55 o 
  -3   0  12       22.50       26.82      2.63 o 
  -2   0  12      292.43      286.38     11.91 o 
  -1   0  12      182.85      183.14      5.74 o 
   0   0  12        5.91       19.07      5.72 o 
   1   0  12       76.14       81.74      3.32 o 
   2   0  12        6.71        6.42      1.60 o 
   3   0  12       11.70       11.84      1.44 o 
   4   0  12       86.94       94.09      4.18 o 
   5   0  12        2.19        0.74      1.25 o 
   6   0  12       39.86       43.11      2.81 o 
   7   0  12       82.94       85.86      4.41 o 
  -4   1  12        5.60        3.26      2.03 o 
  -3   1  12       36.88       34.62      2.75 o 
  -2   1  12      109.46      112.42      4.63 o 
  -1   1  12        0.29       -0.30      0.94 o 
   0   1  12        0.02        0.36      0.85 o 
   1   1  12       18.16       20.65      1.78 o 
   2   1  12       87.81       97.73      3.08 o 
   3   1  12       43.70       45.01      1.93 o 
   4   1  12      104.69      103.88      3.59 o 
   5   1  12      170.68      178.09      5.92 o 
   6   1  12      138.07      139.77      4.82 o 
   7   1  12        8.43        8.10      1.71 o 
  -4   2  12       21.33       22.53      4.14 o 
  -3   2  12       46.06       46.91      5.02 o 
  -2   2  12       28.63       30.35      3.01 o 
  -1   2  12       20.22       23.48      2.13 o 
   0   2  12        0.44       -0.36      0.69 o 
   1   2  12       15.59       16.53      1.53 o 
   2   2  12       25.78       23.19      1.66 o 
   3   2  12      264.35      279.29      6.49 o 
   4   2  12       52.46       48.07      2.50 o 
   5   2  12        0.67        1.61      1.03 o 
   6   2  12       10.00       11.78      1.73 o 
   7   2  12       27.25       26.53      2.71 o 
   8   2  12       49.88       58.00      5.54 o 
  -4   3  12       19.11       19.19      4.05 o 
  -3   3  12      100.00      110.09      7.39 o 
  -2   3  12        8.12        6.68      1.93 o 
  -1   3  12       26.70       28.00      2.31 o 
   0   3  12        0.00        4.80      1.12 o 
   1   3  12       97.64      104.18     14.12 o 
   2   3  12        5.52        6.21      1.48 o 
   3   3  12       81.80       79.50      2.64 o 
   4   3  12       14.73       16.36      2.07 o 
   5   3  12       27.90       27.18      2.21 o 
   6   3  12       44.59       43.17      3.58 o 
   7   3  12        2.41        4.05      1.40 o 
   8   3  12       41.93       40.50      3.26 o 
  -4   4  12       72.46       80.39      5.21 o 
  -3   4  12        4.26        4.71      2.16 o 
  -2   4  12       39.39       44.27      3.68 o 
  -1   4  12       27.21       24.52      6.73 o 
   0   4  12        3.62       10.21      3.08 o 
   1   4  12       27.66       28.00      2.99 o 
   2   4  12       49.87       49.24      2.22 o 
   3   4  12       57.95       55.80      2.37 o 
   4   4  12       81.73       82.24      4.22 o 
   5   4  12       45.87       50.39      4.51 o 
   6   4  12        0.19        0.56      1.12 o 
   7   4  12       11.15       14.21      2.07 o 
   8   4  12       30.89       30.54      2.84 o 
  -4   5  12       13.23       12.82      3.43 o 
  -3   5  12       13.98       18.81      7.39 o 
  -2   5  12       17.02       18.75      4.40 o 
  -1   5  12      259.45      245.18     13.20 o 
   0   5  12        0.11       -1.76      1.76 o 
   1   5  12       17.23       17.99      4.71 o 
   2   5  12      193.35      193.53      7.94 o 
   3   5  12        0.09        0.04      1.01 o 
   4   5  12       44.78       45.70      2.67 o 
   5   5  12       16.42       13.74      1.65 o 
   6   5  12        2.62        2.27      1.09 o 
   7   5  12       61.85       63.54      3.58 o 
   8   5  12       43.92       48.31      5.02 o 
  -3   6  12        1.94        2.46      2.73 o 
  -2   6  12      140.38      162.55     11.00 o 
  -1   6  12        2.42        2.82      2.46 o 
   0   6  12      110.27      102.97      8.54 o 
   1   6  12        8.95        6.60      2.99 o 
   2   6  12      127.64      130.83      6.19 o 
   3   6  12       18.64       19.73      2.46 o 
   4   6  12       71.12       72.52      3.47 o 
   5   6  12       10.25       12.34      1.81 o 
   6   6  12       26.20       26.47      2.45 o 
   7   6  12       45.79       45.84      2.77 o 
  -3   7  12        1.39       -0.70      2.46 o 
  -2   7  12       20.06       28.69      5.54 o 
  -1   7  12       18.93       23.41      5.19 o 
   0   7  12        4.12        8.27      3.52 o 
   1   7  12        7.36        8.18      3.34 o 
   2   7  12        0.16       -0.60      1.41 o 
   3   7  12       53.52       59.73      4.53 o 
   4   7  12       43.08       39.43      3.76 o 
   5   7  12        8.62        3.52      1.37 o 
   6   7  12        4.68        4.13      1.52 o 
   7   7  12       26.87       27.68      3.30 o 
  -2   8  12        6.37        4.22      3.26 o 
  -1   8  12       23.91       35.47      6.25 o 
   0   8  12        0.66        2.99      2.99 o 
   1   8  12       70.41       72.16      7.74 o 
   2   8  12       25.59       27.27      3.42 o 
   3   8  12       64.65       67.53      4.87 o 
   4   8  12        0.14       -1.19      2.42 o 
   5   8  12       14.55       16.80      2.98 o 
   6   8  12        3.41        1.64      1.65 o 
   0   9  12        5.22        2.99      2.90 o 
   1   9  12       41.64       36.17      5.98 o 
   2   9  12       29.59       30.06      3.66 o 
   3   9  12      101.35      107.86      6.21 o 
   4   9  12        0.54        0.16      1.71 o 
   1  -1  13        0.01        0.08      1.09 o 
   2  -1  13       63.68       62.95      4.57 o 
   3  -1  13        1.77        0.99      1.68 o 
  -1   0  13        4.65        5.75      1.49 o 
   0   0  13        2.27       13.52      1.98 o 
   1   0  13       13.14       15.49      2.57 o 
   2   0  13        8.73        8.76      1.61 o 
   3   0  13       74.21       82.73      3.53 o 
   4   0  13       21.61       19.56      6.20 o 
  -1   1  13        1.42        0.17      1.21 o 
   0   1  13       14.46       19.44      2.18 o 
   1   1  13       12.25       17.82      2.38 o 
   2   1  13       42.86       41.55      3.06 o 
   3   1  13        0.01       -0.33      0.83 o 
   4   1  13        8.70       11.78      1.82 o 
   5   1  13        0.29       -0.53      1.07 o 
  -2   2  13        3.65        3.78      1.92 o 
  -1   2  13       23.78       23.25      2.81 o 
   0   2  13       58.68       63.88      4.40 o 
   1   2  13        0.40        2.38      2.20 o 
   2   2  13      222.72      219.74      6.58 o 
   3   2  13       18.67       19.72      1.34 o 
   4   2  13       92.76       91.32      4.60 o 
   5   2  13        6.98        3.79      1.33 o 
   6   2  13       67.70       62.73      3.40 o 
  -2   3  13       49.26       59.14      5.54 o 
  -1   3  13        9.82       13.90      2.99 o 
   0   3  13       85.98       88.17      4.89 o 
   1   3  13        4.55        4.88      2.42 o 
   2   3  13       84.44       76.79      7.00 o 
   3   3  13       45.98       39.20      2.24 o 
   4   3  13        0.12       -0.30      0.86 o 
   5   3  13       76.59       85.15      3.71 o 
   6   3  13      127.63      126.58      6.05 o 
  -2   4  13      100.95      100.59      8.62 o 
  -1   4  13       12.39        5.81      2.90 o 
   0   4  13       30.98       29.56      7.44 o 
   1   4  13        7.58       10.25      2.29 o 
   2   4  13       41.94       44.01      2.18 o 
   3   4  13       41.28       41.22      2.32 o 
   4   4  13       24.17       26.97      2.11 o 
   5   4  13       61.05       62.13      2.93 o 
   6   4  13        9.40        9.23      2.45 o 
  -2   5  13        3.87        4.14      2.99 o 
  -1   5  13        1.51        1.94      2.55 o 
   0   5  13        7.81        7.53      2.04 o 
   1   5  13       76.89       80.09      4.88 o 
   2   5  13        0.14        0.79      1.49 o 
   3   5  13      130.71      127.28      4.40 o 
   4   5  13        0.30       -0.10      0.96 o 
   5   5  13        1.32        1.81      1.23 o 
   6   5  13        4.97        3.63      1.40 o 
  -1   6  13        0.02        3.96      2.82 o 
   0   6  13        2.87        4.84      2.90 o 
   1   6  13        7.97       12.05      2.58 o 
   2   6  13        0.46        1.06      1.65 o 
   3   6  13        1.95       -0.46      1.41 o 
   4   6  13        6.96        5.96      1.46 o 
   5   6  13        1.61        1.59      1.27 o 
   6   6  13        0.02        0.64      1.20 o 
  -1   7  13        8.23        6.60      3.52 o 
   0   7  13       36.25       38.55      6.16 o 
   1   7  13       26.94       27.24      4.22 o 
   2   7  13      222.51      231.34      8.97 o 
   3   7  13       51.86       60.36      4.76 o 
   4   7  13       12.87       15.72      7.08 o 
   5   7  13        6.21        5.36      1.58 o 
   1   8  13        4.17        3.43      3.17 o 
   2   8  13      132.09      135.41      6.93 o 
   3   8  13       71.94       62.11      4.94 o 
   2   3  14       13.75       10.74      3.70 o 
   3   3  14       38.70       42.96      2.30 o 
   1   4  14        0.79        1.56      1.70 o 
   2   4  14       94.28       91.56      3.19 o 
   3   4  14        3.63        3.36      1.21 o 
   2   5  14        0.05       -1.35      1.48 o 
   3   5  14       78.61       78.74      3.37 o 
                                                 
